# Supplementary material for: Variants associating with uterine leiomyoma highlight genetic background shared by various cancers and hormone-related traits
Source: Nat Commun. 2018 Sep 7;9:3636. doi: 10.1038/s41467-018-05428-6 (PMC6128903; doi:10.1038/s41467-018-05428-6)
Supplement: Supplementary file 4 — Supplementary Data 1 [file 41467_2018_5428_MOESM4_ESM.xlsx]

## Sheet: Sheet1
P thresh.	Coding effect
7.56e-10	intergenic
7.56e-10	intron
7.56e-10	NA
1.95e-09	intergenic1
1.95e-09	intron1
4.55e-09	3 prime UTR
4.55e-09	5 prime UTR
4.55e-09	downstream
4.55e-09	synonymous
4.55e-09	upstream
5e-08	inframe deletion
5e-08	inframe insertion
5e-08	missense
5e-08	splice region
2.14e-07	frameshift
2.14e-07	splice acceptor
2.14e-07	splice donor
2.14e-07	start lost
2.14e-07	stop gained
2.14e-07	stop lost
P value thresholds for genome-wide significance for variants in different annotations classes.
Thresholds were defined as in Sveinbjornsson G et al. Nat. Genet. 48, 314–317 (2016)
1There are two different types of intergenic and intronic regions defined each, one is in a DNase hypersensitivity site and therefore has a lower threshold.
