# Supplementary material for: Variants associating with uterine leiomyoma highlight genetic background shared by various cancers and hormone-related traits
Source: Nat Commun. 2018 Sep 7;9:3636. doi: 10.1038/s41467-018-05428-6 (PMC6128903; doi:10.1038/s41467-018-05428-6)
Supplement: Supplementary file 5 — Supplementary Data 2 [file 41467_2018_5428_MOESM5_ESM.xlsx]

## Sheet: Sheet1
P Meta	OR1 (95%CI) Meta	Phet	Chrom	Pos hg382	Marker Name	coding_effect	EAF	EA	OA	ICE OR1	ICE P	UKB OR1	UKB P	Gene	GWS P thresh.
6.35e-10	0.92 (0.89, 0.94)	0.62	chr9	660851	rs10739107	intron_variant	0.75944	T	C	0.93 (0.89, 0.97)	0.00155	0.91 (0.88, 0.94)	9.69e-08	KANK1	7.9e-10
1.01e-10	1.1 (1.07, 1.13)	0.925	chr9	676954	rs2296055	5_prime_UTR_variant	0.20956	C	T	1.1 (1.05, 1.15)	0.000231	1.1 (1.06, 1.14)	1.07e-07	KANK1	4.6e-09
9.35e-11	1.1 (1.07, 1.13)	0.863	chr9	677986	rs4740851	intron_variant	0.20969	T	A	1.1 (1.05, 1.15)	0.000287	1.1 (1.06, 1.14)	7.91e-08	KANK1	7.9e-10
5.86e-12	1.12 (1.09, 1.16)	0.227	chr9	680714	rs10815466	intron_variant	0.14185	A	G	1.09 (1.03, 1.15)	0.00265	1.14 (1.09, 1.19)	2.82e-10	KANK1	7.9e-10
2.78e-12	1.12 (1.09, 1.16)	0.227	chr9	683423	rs73639400	intron_variant	0.14247	C	T	1.09 (1.04, 1.15)	0.0022	1.14 (1.1, 1.19)	1.59e-10	KANK1	7.9e-10
2.87e-12	1.12 (1.09, 1.16)	0.228	chr9	683430	rs12004436	intron_variant	0.14247	T	C	1.09 (1.04, 1.15)	0.0022	1.14 (1.1, 1.19)	1.64e-10	KANK1	7.9e-10
2.8e-12	1.12 (1.09, 1.16)	0.227	chr9	684160	rs10975820	intron_variant	0.1425	A	G	1.09 (1.04, 1.15)	0.00219	1.14 (1.1, 1.19)	1.61e-10	KANK1	7.9e-10
1.01e-17	1.11 (1.08, 1.14)	0.0567	chr9	801571	rs10815717	intergenic_variant	0.39638	A	G	1.07 (1.03, 1.12)	0.000628	1.13 (1.1, 1.16)	6.03e-16	0	7.9e-10
8e-14	1.09 (1.07, 1.12)	0.533	chr9	801602	rs1323267	intergenic_variant	0.4618	C	T	1.08 (1.04, 1.13)	0.000127	1.1 (1.07, 1.13)	1.17e-10	0	7.9e-10
4.62e-14	1.1 (1.07, 1.12)	0.355	chr9	801706	rs4742415	intergenic_variant	0.45325	C	G	1.08 (1.04, 1.12)	0.000304	1.1 (1.07, 1.14)	2.3e-11	0	7.9e-10
2.41e-15	1.1 (1.07, 1.13)	0.207	chr9	802053	rs10115078	intergenic_variant	0.45662	A	G	1.08 (1.04, 1.12)	0.000361	1.11 (1.08, 1.14)	6.95e-13	0	7.9e-10
4.09e-18	1.11 (1.09, 1.14)	0.0395	chr9	802228	rs7027685	intergenic_variant	0.39873	T	A	1.07 (1.03, 1.12)	0.000837	1.13 (1.1, 1.16)	1.36e-16	0	7.9e-10
7.86e-12	1.09 (1.06, 1.11)	0.0517	chr9	802325	rs7031713	intergenic_variant	0.4812	C	T	1.05 (1.01, 1.09)	0.0174	1.1 (1.07, 1.14)	2.04e-11	0	7.9e-10
5.85e-11	1.08 (1.06, 1.11)	0.116	chr9	803481	rs10120425	intergenic_variant	0.50208	C	T	1.05 (1.02, 1.09)	0.0119	1.1 (1.07, 1.13)	4.22e-10	0	7.9e-10
7.63e-12	1.09 (1.06, 1.11)	0.0821	chr9	803506	rs10815720	intergenic_variant	0.49018	A	C	1.05 (1.02, 1.09)	0.0108	1.1 (1.07, 1.13)	4.48e-11	0	7.9e-10
4.65e-11	1.08 (1.06, 1.11)	0.122	chr9	803606	rs10119680	intergenic_variant	0.50221	G	A	1.05 (1.02, 1.09)	0.0108	1.1 (1.07, 1.13)	3.8e-10	0	7.9e-10
6.91e-12	1.09 (1.06, 1.11)	0.0879	chr9	803879	rs7036783	intergenic_variant	0.49001	C	T	1.05 (1.02, 1.09)	0.0101	1.1 (1.07, 1.13)	4.6e-11	0	7.9e-10
4.14e-11	1.08 (1.06, 1.11)	0.0953	chr9	803946	rs7026907	intergenic_variant	0.48242	A	C	1.05 (1.01, 1.09)	0.0139	1.1 (1.07, 1.13)	2.21e-10	0	7.9e-10
5.8e-12	1.09 (1.06, 1.11)	0.0771	chr9	804166	rs4742417	intergenic_variant	0.49017	T	G	1.05 (1.02, 1.09)	0.0111	1.1 (1.07, 1.13)	3.16e-11	0	7.9e-10
6.34e-12	1.09 (1.06, 1.11)	0.0784	chr9	804191	rs4742418	intergenic_variant	0.49017	G	A	1.05 (1.02, 1.09)	0.0111	1.1 (1.07, 1.13)	3.5e-11	0	7.9e-10
3.67e-18	1.11 (1.09, 1.14)	0.0307	chr9	804231	rs7030354	intergenic_variant	0.40694	T	C	1.07 (1.03, 1.11)	0.00113	1.13 (1.1, 1.17)	7.41e-17	0	7.9e-10
4.55e-11	1.08 (1.06, 1.11)	0.111	chr9	804436	rs4742419	intergenic_variant	0.50207	C	T	1.05 (1.02, 1.09)	0.012	1.1 (1.07, 1.13)	3.14e-10	0	7.9e-10
5.42e-12	1.09 (1.06, 1.11)	0.0848	chr9	804603	rs10815729	intergenic_variant	0.48991	A	C	1.05 (1.02, 1.09)	0.01	1.1 (1.07, 1.13)	3.5e-11	0	7.9e-10
3.88e-18	1.11 (1.09, 1.14)	0.0345	chr9	804793	rs10976687	intergenic_variant	0.40698	T	C	1.07 (1.03, 1.11)	0.00103	1.13 (1.1, 1.16)	9.45e-17	0	7.9e-10
5.51e-18	1.11 (1.08, 1.14)	0.0436	chr9	804847	rs10976688	intergenic_variant	0.4071	C	G	1.07 (1.03, 1.12)	0.000832	1.13 (1.1, 1.16)	2.01e-16	0	7.9e-10
4.75e-18	1.11 (1.09, 1.14)	0.0357	chr9	804886	rs10976689	intergenic_variant	0.40685	G	A	1.07 (1.03, 1.11)	0.00102	1.13 (1.1, 1.16)	1.21e-16	0	7.9e-10
4.4e-17	1.11 (1.08, 1.14)	0.123	chr9	805074	rs1812266	intergenic_variant	0.38387	C	G	1.08 (1.04, 1.12)	0.000283	1.12 (1.09, 1.16)	1.06e-14	0	7.9e-10
6.41e-18	1.11 (1.08, 1.14)	0.0313	chr9	805427	rs1812264	intergenic_variant	0.40652	G	T	1.07 (1.03, 1.11)	0.00128	1.13 (1.1, 1.16)	1.18e-16	0	7.9e-10
2.71e-11	1.08 (1.06, 1.11)	0.0955	chr9	806121	rs10758918	intergenic_variant	0.49876	G	A	1.05 (1.01, 1.09)	0.0127	1.1 (1.07, 1.13)	1.56e-10	0	7.9e-10
2.21e-11	1.08 (1.06, 1.11)	0.0917	chr9	806240	rs10758919	intergenic_variant	0.49876	T	C	1.05 (1.01, 1.09)	0.0127	1.1 (1.07, 1.13)	1.23e-10	0	7.9e-10
5.08e-18	1.11 (1.09, 1.14)	0.0293	chr9	806736	rs34800401	intergenic_variant	0.40648	C	G	1.07 (1.03, 1.11)	0.00128	1.13 (1.1, 1.17)	8.79e-17	0	7.9e-10
7.83e-18	1.11 (1.08, 1.14)	0.0718	chr9	806912	rs35469085	intergenic_variant	0.37993	G	C	1.08 (1.03, 1.12)	0.000524	1.13 (1.1, 1.16)	6.74e-16	0	7.9e-10
4.09e-18	1.11 (1.09, 1.14)	0.0654	chr9	807095	rs34212511	intergenic_variant	0.37989	T	G	1.08 (1.03, 1.12)	0.000505	1.13 (1.1, 1.16)	3.37e-16	0	7.9e-10
2.69e-12	1.09 (1.06, 1.11)	0.106	chr9	807449	rs7043658	intergenic_variant	0.46012	T	C	1.06 (1.02, 1.1)	0.00653	1.1 (1.07, 1.13)	3.1e-11	0	7.9e-10
9.56e-11	1.08 (1.06, 1.11)	0.165	chr9	807796	rs932700	intergenic_variant	0.47324	G	A	1.06 (1.02, 1.1)	0.00915	1.09 (1.06, 1.13)	1.15e-09	0	7.9e-10
3.29e-10	1.08 (1.05, 1.1)	0.243	chr9	808529	rs11794578	intergenic_variant	0.47582	G	T	1.06 (1.02, 1.1)	0.00718	1.09 (1.06, 1.12)	6.68e-09	0	7.9e-10
1.93e-16	1.11 (1.08, 1.13)	0.241	chr9	809502	rs7021644	intergenic_variant	0.35565	A	C	1.09 (1.04, 1.13)	0.000146	1.12 (1.09, 1.15)	1.46e-13	0	7.9e-10
2.19e-16	1.11 (1.08, 1.13)	0.208	chr9	811618	rs7035551	intergenic_variant	0.35611	A	G	1.08 (1.04, 1.13)	0.000198	1.12 (1.09, 1.15)	1.11e-13	0	7.9e-10
2.77e-15	1.1 (1.08, 1.13)	0.426	chr9	813385	rs6477253	intergenic_variant	0.36055	C	A	1.09 (1.04, 1.13)	8.67e-05	1.11 (1.08, 1.14)	5.09e-12	0	7.9e-10
1.38e-10	1.08 (1.06, 1.11)	0.351	chr9	815067	rs13286698	intergenic_variant	0.43822	T	G	1.06 (1.02, 1.1)	0.00312	1.09 (1.06, 1.12)	7.8e-09	0	7.9e-10
1.36e-10	1.08 (1.06, 1.11)	0.349	chr9	815079	rs13286704	intergenic_variant	0.43822	C	G	1.06 (1.02, 1.1)	0.00312	1.09 (1.06, 1.12)	7.67e-09	0	7.9e-10
2.16e-10	1.13 (1.09, 1.18)	0.535	chr9	815682	rs114680331	intergenic_variant	0.09959	C	T	1.11 (1.05, 1.19)	0.0014	1.14 (1.09, 1.2)	3.34e-08	0	7.9e-10
4.42e-12	1.1 (1.07, 1.13)	0.121	chr6	152224036	rs7741405	intron_variant	0.24082	T	A	1.13 (1.08, 1.18)	1.17e-07	1.08 (1.05, 1.12)	2.38e-06	SYNE1	7.9e-10
8.45e-17	1.13 (1.1, 1.17)	0.142	chr6	152224730	rs17082358	intron_variant	0.17988	C	T	1.17 (1.11, 1.23)	1.81e-09	1.12 (1.08, 1.16)	2.83e-09	SYNE1	7.9e-10
6.47e-17	1.13 (1.1, 1.17)	0.148	chr6	152228174	rs13206305	intron_variant	0.17986	T	C	1.17 (1.11, 1.23)	1.86e-09	1.12 (1.08, 1.16)	2.18e-09	SYNE1	7.9e-10
1.99e-22	1.17 (1.13, 1.21)	0.557	chr6	152232879	rs71575922	intron_variant	0.15228	G	C	1.18 (1.12, 1.25)	7.4e-10	1.16 (1.12, 1.21)	3.65e-14	SYNE1	7.9e-10
1.56e-16	1.13 (1.1, 1.17)	0.0987	chr6	152233261	rs12110479	intron_variant	0.17454	T	C	1.17 (1.12, 1.23)	1.08e-09	1.11 (1.07, 1.15)	6.65e-09	SYNE1	7.9e-10
1.52e-16	1.13 (1.1, 1.17)	0.0995	chr6	152233602	rs35764603	intron_variant	0.17456	A	G	1.17 (1.12, 1.23)	1.1e-09	1.11 (1.07, 1.15)	6.4e-09	SYNE1	7.9e-10
1.18e-16	1.13 (1.1, 1.17)	0.0884	chr6	152235123	rs12110523	intron_variant	0.17558	C	T	1.17 (1.12, 1.23)	7.01e-10	1.11 (1.07, 1.15)	7.04e-09	SYNE1	7.9e-10
1.34e-16	1.13 (1.1, 1.17)	0.0855	chr6	152235391	rs12111427	intron_variant	0.17557	T	C	1.17 (1.12, 1.24)	6.96e-10	1.11 (1.07, 1.15)	7.8e-09	SYNE1	7.9e-10
1.24e-16	1.13 (1.1, 1.17)	0.0867	chr6	152235465	rs35429109	intron_variant	0.17557	A	G	1.17 (1.12, 1.24)	6.95e-10	1.11 (1.07, 1.15)	7.31e-09	SYNE1	7.9e-10
1.43e-16	1.13 (1.1, 1.17)	0.0844	chr6	152237062	rs11751190	intron_variant	0.17555	A	G	1.17 (1.12, 1.24)	6.99e-10	1.11 (1.07, 1.15)	8.21e-09	SYNE1	7.9e-10
1.78e-16	1.13 (1.1, 1.17)	0.0817	chr6	152237417	rs13192494	intron_variant	0.17555	T	C	1.17 (1.12, 1.24)	6.97e-10	1.11 (1.07, 1.15)	1e-08	SYNE1	7.9e-10
9.04e-24	1.18 (1.14, 1.22)	0.544	chr6	152241136	rs58415480	intron_variant	0.14157	G	C	1.19 (1.13, 1.26)	3.68e-10	1.17 (1.13, 1.21)	3.22e-15	SYNE1	7.9e-10
3.28e-11	1.1 (1.07, 1.13)	0.78	chr6	152289837	rs13211170	intron_variant	0.20779	G	A	1.1 (1.05, 1.15)	0.000246	1.11 (1.07, 1.14)	3.1e-08	SYNE1	7.9e-10
2.17e-15	1.12 (1.09, 1.15)	0.766	chr6	152306818	rs36019875	intron_variant	0.21462	G	A	1.11 (1.06, 1.17)	1.35e-05	1.12 (1.09, 1.16)	3.19e-11	SYNE1	7.9e-10
1.39e-15	1.12 (1.09, 1.15)	0.734	chr6	152307964	rs9479289	intron_variant	0.21459	T	C	1.11 (1.06, 1.17)	1.35e-05	1.12 (1.09, 1.16)	2.01e-11	SYNE1	7.9e-10
1.26e-15	1.12 (1.09, 1.15)	0.749	chr6	152309045	rs7742927	intron_variant	0.21482	A	G	1.11 (1.06, 1.17)	1.17e-05	1.12 (1.09, 1.16)	2.11e-11	SYNE1	7.9e-10
2.59e-11	1.11 (1.08, 1.15)	0.721	chr6	152338947	rs13196107	intron_variant	0.15178	A	G	1.12 (1.06, 1.18)	3.42e-05	1.11 (1.07, 1.15)	1.64e-07	SYNE1	7.9e-10
1.25e-09	1.11 (1.07, 1.14)	0.471	chr6	152339316	rs71575926	synonymous_variant	0.13776	A	G	1.13 (1.07, 1.19)	3.62e-05	1.1 (1.06, 1.14)	6.44e-06	SYNE1	4.6e-09
4.74e-10	1.11 (1.08, 1.15)	0.611	chr6	152343404	rs35569312	intron_variant	0.13579	T	C	1.13 (1.07, 1.19)	4.05e-05	1.11 (1.06, 1.15)	2.47e-06	SYNE1	7.9e-10
1.11e-10	1.11 (1.07, 1.14)	0.282	chr5	1270868	rs11742908	intron_variant	0.19195	G	C	1.08 (1.03, 1.13)	0.00304	1.12 (1.08, 1.16)	5.54e-09	TERT	7.9e-10
3.6e-18	1.12 (1.1, 1.15)	0.431	chr5	1279675	rs10069690	intron_variant	0.25878	T	C	1.11 (1.06, 1.16)	1.31e-05	1.13 (1.1, 1.17)	4.04e-14	TERT	7.9e-10
9.2e-16	1.13 (1.09, 1.16)	0.43	chr5	1279913	rs2242652	intron_variant	0.22371	A	G	1.11 (1.06, 1.16)	3.07e-05	1.14 (1.1, 1.18)	4.62e-12	TERT	7.9e-10
3.11e-10	1.08 (1.06, 1.11)	0.378	chr5	1282204	rs7726159	intron_variant	0.33791	A	C	1.07 (1.02, 1.11)	0.00345	1.09 (1.06, 1.12)	1.68e-08	TERT	7.9e-10
7.59e-10	1.08 (1.05, 1.11)	0.386	chr5	1282299	rs7725218	intron_variant	0.34389	A	G	1.06 (1.02, 1.11)	0.00434	1.09 (1.06, 1.12)	3.37e-08	TERT	7.9e-10
1.79e-12	0.89 (0.86, 0.92)	0.362	chr5	1295957	rs7712562	upstream_gene_variant	0.85107	G	A	0.91 (0.86, 0.96)	0.000757	0.88 (0.84, 0.91)	3.85e-10	TERT	4.6e-09
5.86e-11	0.89 (0.86, 0.92)	0.333	chr5	1297143	rs6554754	upstream_gene_variant	0.86044	C	T	0.91 (0.86, 0.96)	0.00173	0.88 (0.84, 0.92)	5.56e-09	TERT	4.6e-09
4.55e-12	0.89 (0.86, 0.92)	0.298	chr5	1297803	rs7449190	upstream_gene_variant	0.85017	C	T	0.91 (0.87, 0.96)	0.00139	0.88 (0.85, 0.92)	4.84e-10	TERT	4.6e-09
3.96e-09	1.09 (1.06, 1.12)	0.0121	chr5	177087780	rs45608536	upstream_gene_variant	0.03026	A	ACAG	0.94 (0.86, 1.02)	0.298	1.1 (1.07, 1.13)	2.74e-10	FGFR4	4.6e-09
3.95e-10	2.45 (1.86, 3.23)	1	chr4	44530628	rs780590302	intergenic_variant	0.00305	A	AT	2.45 (1.86, 3.23)	3.95e-10	NA	NA	0	7.9e-10
2.19e-10	2.48 (1.88, 3.26)	0	chr4	45654814	rs540409605	intergenic_variant	0.00305	G	C	2.48 (1.88, 3.26)	2.19e-10	NA	NA	0	7.9e-10
1.71e-11	2.71 (2.04, 3.6)	1	chr4	45786110	rs754058883	intergenic_variant	0.0027	C	T	2.71 (2.04, 3.6)	1.71e-11	NA	NA	0	7.9e-10
2.7e-11	2.68 (2.01, 3.56)	1	chr4	46002240	rs779929745	intergenic_variant	0.00272	G	T	2.68 (2.01, 3.56)	2.7e-11	NA	NA	0	7.9e-10
2.69e-11	2.68 (2.01, 3.56)	1	chr4	46136789	rs772494879	intergenic_variant	0.00272	T	C	2.68 (2.01, 3.56)	2.69e-11	NA	NA	0	7.9e-10
3.77e-12	2.71 (2.05, 3.57)	1	chr4	48374339	rs551980034	intron_variant	0.00288	T	C	2.71 (2.05, 3.57)	3.77e-12	NA	NA	SLAIN2	7.9e-10
3.76e-12	2.71 (2.05, 3.57)	1	chr4	48747156	chr4:48747156_C_G	intron_variant	0.00288	G	C	2.71 (2.05, 3.57)	3.76e-12	NA	NA	FRYL	7.9e-10
2.64e-13	2.79 (2.13, 3.66)	1	chr4	48948860	rs760402913	intergenic_variant	0.00298	T	C	2.79 (2.13, 3.66)	2.64e-13	NA	NA	0	7.9e-10
2.31e-13	2.76 (2.11, 3.6)	1	chr4	53021103	rs765333492	intron_variant	0.00314	C	T	2.76 (2.11, 3.6)	2.31e-13	NA	NA	SCFD2	7.9e-10
8.73e-10	0.93 (0.91, 0.95)	0.0471	chr4	69655112	rs13134357	upstream_gene_variant	0.41999	C	T	0.9 (0.86, 0.93)	2.16e-07	0.94 (0.92, 0.97)	0.00013	UGT2A1	4.6e-09
4.2e-09	0.93 (0.91, 0.95)	0.0435	chr4	69656037	rs1347047	upstream_gene_variant	0.43076	C	T	0.9 (0.86, 0.94)	4.12e-07	0.95 (0.92, 0.97)	0.000317	UGT2A1	4.6e-09
4.61e-10	1.08 (1.06, 1.11)	0.465	chr4	69657975	rs11249455	upstream_gene_variant	0.34641	A	T	1.1 (1.05, 1.14)	2.05e-05	1.07 (1.04, 1.11)	4.07e-06	UGT2A1	4.6e-09
1.68e-10	1.08 (1.06, 1.11)	0.411	chr4	69658940	rs4694227	intergenic_variant	0.61447	A	T	1.1 (1.05, 1.14)	1.13e-05	1.07 (1.04, 1.11)	2.45e-06	0	7.9e-10
4.42e-10	1.08 (1.06, 1.11)	0.469	chr4	69659559	rs13150336	intergenic_variant	0.3464	T	C	1.1 (1.05, 1.14)	2.09e-05	1.07 (1.04, 1.11)	3.86e-06	0	7.9e-10
1.45e-10	1.08 (1.06, 1.11)	0.415	chr4	69661038	rs7683082	intergenic_variant	0.61445	G	A	1.1 (1.05, 1.14)	1.08e-05	1.07 (1.04, 1.11)	2.21e-06	0	7.9e-10
4.72e-10	1.08 (1.06, 1.11)	0.465	chr4	69661199	rs7663912	intergenic_variant	0.3464	T	C	1.1 (1.05, 1.14)	2.11e-05	1.07 (1.04, 1.11)	4.06e-06	0	7.9e-10
4.71e-10	1.08 (1.06, 1.11)	0.472	chr4	69664241	rs12502795	intergenic_variant	0.34639	C	G	1.1 (1.05, 1.14)	2.17e-05	1.07 (1.04, 1.11)	3.97e-06	0	7.9e-10
4.56e-10	1.08 (1.06, 1.11)	0.474	chr4	69664260	rs12510740	intergenic_variant	0.34639	T	C	1.1 (1.05, 1.14)	2.17e-05	1.07 (1.04, 1.11)	3.85e-06	0	7.9e-10
3.09e-10	1.08 (1.06, 1.11)	0.505	chr4	69667917	rs1503728	intergenic_variant	0.34636	C	T	1.1 (1.05, 1.14)	2.2e-05	1.08 (1.04, 1.11)	2.65e-06	0	7.9e-10
5.08e-10	1.08 (1.06, 1.11)	0.469	chr4	69670656	rs4267793	intergenic_variant	0.34635	C	A	1.1 (1.05, 1.14)	2.24e-05	1.07 (1.04, 1.11)	4.14e-06	0	7.9e-10
1.48e-10	1.08 (1.06, 1.11)	0.391	chr4	69670843	rs1604749	intergenic_variant	0.61433	C	T	1.1 (1.06, 1.14)	9.33e-06	1.07 (1.04, 1.11)	2.53e-06	0	7.9e-10
5.32e-10	1.08 (1.06, 1.11)	0.476	chr4	69672317	rs2331755	intergenic_variant	0.34637	A	C	1.09 (1.05, 1.14)	2.37e-05	1.07 (1.04, 1.11)	4.15e-06	0	7.9e-10
1.4e-10	1.08 (1.06, 1.11)	0.391	chr4	69672522	rs1587767	intergenic_variant	0.61431	G	T	1.1 (1.06, 1.14)	9.12e-06	1.07 (1.04, 1.11)	2.45e-06	0	7.9e-10
4.93e-10	1.08 (1.06, 1.11)	0.474	chr4	69673337	rs12499453	intergenic_variant	0.34633	T	C	1.1 (1.05, 1.14)	2.28e-05	1.07 (1.04, 1.11)	3.98e-06	0	7.9e-10
7.87e-10	1.08 (1.05, 1.1)	0.0906	chr4	69673528	rs12503418	intergenic_variant	0.54777	C	A	1.11 (1.07, 1.15)	7.32e-07	1.06 (1.03, 1.09)	5.92e-05	0	7.9e-10
4.91e-10	1.08 (1.06, 1.11)	0.476	chr4	69673652	rs12503498	intergenic_variant	0.34633	C	A	1.1 (1.05, 1.14)	2.28e-05	1.07 (1.04, 1.11)	3.97e-06	0	7.9e-10
4.9e-10	1.08 (1.06, 1.11)	0.476	chr4	69673721	rs12506980	intergenic_variant	0.34633	A	G	1.1 (1.05, 1.14)	2.28e-05	1.07 (1.04, 1.11)	3.96e-06	0	7.9e-10
5.02e-10	1.08 (1.06, 1.11)	0.474	chr4	69673897	rs12503565	intergenic_variant	0.34633	G	A	1.1 (1.05, 1.14)	2.28e-05	1.07 (1.04, 1.11)	4.04e-06	0	7.9e-10
6.38e-10	1.08 (1.05, 1.1)	0.0831	chr4	69674652	rs1948828	intergenic_variant	0.54791	T	G	1.11 (1.07, 1.15)	5.51e-07	1.06 (1.03, 1.09)	5.92e-05	0	7.9e-10
6.98e-10	1.08 (1.05, 1.1)	0.0866	chr4	69674845	rs11249456	intergenic_variant	0.54789	C	T	1.11 (1.07, 1.15)	6.2e-07	1.06 (1.03, 1.09)	5.97e-05	0	7.9e-10
2.85e-10	1.08 (1.06, 1.11)	0.464	chr4	69675573	rs12648919	intergenic_variant	0.62349	G	A	1.1 (1.05, 1.14)	1.98e-05	1.07 (1.04, 1.11)	2.59e-06	0	7.9e-10
4.01e-10	1.08 (1.06, 1.11)	0.437	chr4	69676559	rs6848173	intergenic_variant	0.34648	C	T	1.1 (1.05, 1.14)	1.64e-05	1.07 (1.04, 1.11)	4.25e-06	0	7.9e-10
1.24e-10	1.08 (1.06, 1.11)	0.38	chr4	69681149	rs4133652	intergenic_variant	0.61442	A	C	1.1 (1.06, 1.14)	7.95e-06	1.07 (1.04, 1.11)	2.43e-06	0	7.9e-10
3.98e-10	1.08 (1.06, 1.11)	0.441	chr4	69681535	rs13144303	intergenic_variant	0.34651	T	G	1.1 (1.05, 1.14)	1.69e-05	1.07 (1.04, 1.11)	4.12e-06	0	7.9e-10
2.96e-10	1.08 (1.06, 1.11)	0.464	chr4	69684632	rs13142903	intergenic_variant	0.34656	T	A	1.1 (1.05, 1.14)	1.73e-05	1.08 (1.04, 1.11)	3.08e-06	0	7.9e-10
3.06e-10	1.08 (1.06, 1.11)	0.462	chr4	69684989	rs11728978	intergenic_variant	0.34656	C	T	1.1 (1.05, 1.14)	1.73e-05	1.08 (1.04, 1.11)	3.18e-06	0	7.9e-10
5.4e-10	1.08 (1.05, 1.1)	0.0991	chr4	69685066	rs11729014	intergenic_variant	0.54801	G	T	1.11 (1.07, 1.15)	7.2e-07	1.06 (1.03, 1.09)	4.41e-05	0	7.9e-10
2.9e-10	1.08 (1.06, 1.11)	0.466	chr4	69685207	rs4694232	intergenic_variant	0.34656	G	A	1.1 (1.05, 1.14)	1.73e-05	1.08 (1.04, 1.11)	3.03e-06	0	7.9e-10
2.84e-10	1.08 (1.06, 1.11)	0.469	chr4	69687988	rs34399651	intergenic_variant	0.34655	G	T	1.1 (1.05, 1.14)	1.73e-05	1.08 (1.04, 1.11)	2.97e-06	0	7.9e-10
8.63e-11	1.08 (1.06, 1.11)	0.406	chr4	69691354	rs2221366	intergenic_variant	0.61444	A	G	1.1 (1.06, 1.14)	8.15e-06	1.08 (1.04, 1.11)	1.71e-06	0	7.9e-10
4.94e-10	1.08 (1.05, 1.1)	0.101	chr4	69691386	rs1827564	intergenic_variant	0.54799	A	G	1.11 (1.07, 1.15)	7.14e-07	1.06 (1.03, 1.09)	4.11e-05	0	7.9e-10
2.81e-10	1.08 (1.06, 1.11)	0.471	chr4	69691477	rs1827563	intergenic_variant	0.34655	G	A	1.1 (1.05, 1.14)	1.74e-05	1.08 (1.04, 1.11)	2.93e-06	0	7.9e-10
8.46e-11	1.08 (1.06, 1.11)	0.406	chr4	69692256	rs11249457	intergenic_variant	0.61443	T	C	1.1 (1.06, 1.14)	8.12e-06	1.08 (1.04, 1.11)	1.68e-06	0	7.9e-10
2.59e-10	1.08 (1.06, 1.11)	0.471	chr4	69693596	rs1604746	intergenic_variant	0.34747	A	G	1.1 (1.05, 1.14)	1.68e-05	1.08 (1.04, 1.11)	2.78e-06	0	7.9e-10
8.47e-11	1.08 (1.06, 1.11)	0.406	chr4	69694864	rs2202284	intergenic_variant	0.61443	T	C	1.1 (1.06, 1.14)	8.15e-06	1.08 (1.04, 1.11)	1.67e-06	0	7.9e-10
8.52e-11	1.08 (1.06, 1.11)	0.406	chr4	69695348	rs4608874	intergenic_variant	0.61443	T	C	1.1 (1.06, 1.14)	8.15e-06	1.08 (1.04, 1.11)	1.69e-06	0	7.9e-10
2.6e-10	1.08 (1.06, 1.11)	0.475	chr4	69695746	rs11729390	intergenic_variant	0.34655	C	T	1.1 (1.05, 1.14)	1.74e-05	1.08 (1.04, 1.11)	2.72e-06	0	7.9e-10
2.62e-10	1.08 (1.06, 1.11)	0.476	chr4	69696399	rs116215618	intergenic_variant	0.34655	T	G	1.1 (1.05, 1.14)	1.74e-05	1.08 (1.04, 1.11)	2.73e-06	0	7.9e-10
2.95e-10	1.08 (1.06, 1.11)	0.469	chr4	69700023	rs11737053	intergenic_variant	0.34655	A	G	1.1 (1.05, 1.14)	1.75e-05	1.08 (1.04, 1.11)	3.05e-06	0	7.9e-10
4.85e-10	1.08 (1.05, 1.1)	0.102	chr4	69700865	rs10794695	intergenic_variant	0.54798	A	T	1.11 (1.07, 1.15)	7.2e-07	1.06 (1.03, 1.09)	4.03e-05	0	7.9e-10
3.1e-10	1.08 (1.06, 1.11)	0.477	chr4	69701377	rs1587766	intergenic_variant	0.62194	C	T	1.09 (1.05, 1.14)	2.21e-05	1.07 (1.04, 1.11)	2.57e-06	0	7.9e-10
2.65e-10	1.08 (1.06, 1.11)	0.476	chr4	69701386	rs1587765	intergenic_variant	0.34655	G	A	1.1 (1.05, 1.14)	1.75e-05	1.08 (1.04, 1.11)	2.75e-06	0	7.9e-10
3.34e-10	1.08 (1.06, 1.11)	0.459	chr4	69703753	rs4694030	intergenic_variant	0.34655	T	A	1.1 (1.05, 1.14)	1.75e-05	1.08 (1.04, 1.11)	3.41e-06	0	7.9e-10
3.25e-10	1.08 (1.06, 1.11)	0.459	chr4	69704347	rs11930858	intergenic_variant	0.34663	G	A	1.1 (1.05, 1.14)	1.74e-05	1.08 (1.04, 1.11)	3.33e-06	0	7.9e-10
6.47e-10	1.08 (1.05, 1.11)	0.176	chr4	69706747	rs13109839	intergenic_variant	0.35999	T	C	1.11 (1.06, 1.15)	2.69e-06	1.07 (1.04, 1.1)	2.23e-05	0	7.9e-10
4.83e-10	1.08 (1.05, 1.11)	0.182	chr4	69707263	rs11737084	intergenic_variant	0.36001	C	T	1.11 (1.06, 1.15)	2.57e-06	1.07 (1.04, 1.1)	1.78e-05	0	7.9e-10
6.41e-10	1.08 (1.05, 1.11)	0.182	chr4	69707449	rs11723490	intergenic_variant	0.35992	A	G	1.1 (1.06, 1.15)	2.91e-06	1.07 (1.04, 1.1)	2.1e-05	0	7.9e-10
5.5e-10	1.08 (1.05, 1.11)	0.177	chr4	69710890	rs2089072	intergenic_variant	0.36	T	G	1.11 (1.06, 1.15)	2.58e-06	1.07 (1.04, 1.1)	1.98e-05	0	7.9e-10
5.48e-10	1.08 (1.05, 1.11)	0.179	chr4	69710946	rs2102220	intergenic_variant	0.36	A	C	1.11 (1.06, 1.15)	2.59e-06	1.07 (1.04, 1.1)	1.98e-05	0	7.9e-10
5.46e-10	1.08 (1.05, 1.11)	0.179	chr4	69711684	rs17681608	intergenic_variant	0.36	G	C	1.11 (1.06, 1.15)	2.59e-06	1.07 (1.04, 1.1)	1.97e-05	0	7.9e-10
5.86e-10	1.08 (1.05, 1.11)	0.176	chr4	69712141	rs34902361	intergenic_variant	0.36	A	G	1.11 (1.06, 1.15)	2.6e-06	1.07 (1.04, 1.1)	2.09e-05	0	7.9e-10
5.18e-10	1.08 (1.05, 1.11)	0.18	chr4	69712496	rs62305388	intergenic_variant	0.36	C	T	1.11 (1.06, 1.15)	2.59e-06	1.07 (1.04, 1.1)	1.87e-05	0	7.9e-10
5.19e-10	1.08 (1.05, 1.11)	0.18	chr4	69713308	rs2331757	intergenic_variant	0.35999	T	C	1.11 (1.06, 1.15)	2.6e-06	1.07 (1.04, 1.1)	1.88e-05	0	7.9e-10
5.2e-10	1.08 (1.05, 1.11)	0.18	chr4	69713342	rs2331758	intergenic_variant	0.35999	A	G	1.11 (1.06, 1.15)	2.6e-06	1.07 (1.04, 1.1)	1.88e-05	0	7.9e-10
5.01e-10	1.08 (1.05, 1.11)	0.177	chr4	69713563	rs2877484	intergenic_variant	0.35997	A	G	1.11 (1.06, 1.15)	2.48e-06	1.07 (1.04, 1.1)	1.88e-05	0	7.9e-10
4.58e-10	1.08 (1.05, 1.11)	0.181	chr4	69713847	rs11936860	intergenic_variant	0.35997	C	T	1.11 (1.06, 1.15)	2.48e-06	1.07 (1.04, 1.1)	1.74e-05	0	7.9e-10
5.26e-10	1.08 (1.05, 1.11)	0.176	chr4	69714164	rs11932129	intergenic_variant	0.35997	A	C	1.11 (1.06, 1.15)	2.48e-06	1.07 (1.04, 1.1)	1.96e-05	0	7.9e-10
4.93e-10	1.08 (1.05, 1.11)	0.179	chr4	69715430	rs1962485	intergenic_variant	0.35997	T	C	1.11 (1.06, 1.15)	2.48e-06	1.07 (1.04, 1.1)	1.86e-05	0	7.9e-10
5.03e-10	1.08 (1.05, 1.11)	0.177	chr4	69715589	rs1011648	intergenic_variant	0.35997	C	T	1.11 (1.06, 1.15)	2.47e-06	1.07 (1.04, 1.1)	1.89e-05	0	7.9e-10
5.25e-10	1.08 (1.05, 1.11)	0.176	chr4	69716415	rs11249459	intergenic_variant	0.35998	C	A	1.11 (1.06, 1.15)	2.49e-06	1.07 (1.04, 1.1)	1.95e-05	0	7.9e-10
4.91e-10	1.08 (1.05, 1.11)	0.179	chr4	69716854	rs1394034	intergenic_variant	0.35997	G	C	1.11 (1.06, 1.15)	2.49e-06	1.07 (1.04, 1.1)	1.84e-05	0	7.9e-10
4.77e-10	1.08 (1.05, 1.11)	0.18	chr4	69717145	rs6856022	intergenic_variant	0.35997	T	C	1.11 (1.06, 1.15)	2.49e-06	1.07 (1.04, 1.1)	1.8e-05	0	7.9e-10
4.89e-10	1.08 (1.05, 1.11)	0.186	chr4	69720288	rs1503724	intergenic_variant	0.36001	T	A	1.11 (1.06, 1.15)	2.68e-06	1.07 (1.04, 1.1)	1.76e-05	0	7.9e-10
4.72e-10	1.08 (1.05, 1.11)	0.187	chr4	69720383	rs1503725	intergenic_variant	0.36	T	C	1.11 (1.06, 1.15)	2.66e-06	1.07 (1.04, 1.1)	1.71e-05	0	7.9e-10
4.73e-10	1.08 (1.05, 1.11)	0.187	chr4	69721561	rs4256286	intergenic_variant	0.35999	A	C	1.11 (1.06, 1.15)	2.72e-06	1.07 (1.04, 1.1)	1.68e-05	0	7.9e-10
5.12e-10	1.08 (1.05, 1.11)	0.186	chr4	69723007	rs12510817	downstream_gene_variant	0.35999	C	G	1.1 (1.06, 1.15)	2.77e-06	1.07 (1.04, 1.1)	1.78e-05	SULT1B1	4.6e-09
4.77e-10	1.08 (1.05, 1.11)	0.192	chr4	69726524	rs4149419	downstream_gene_variant	0.36018	T	G	1.1 (1.06, 1.15)	2.86e-06	1.07 (1.04, 1.1)	1.65e-05	SULT1B1	4.6e-09
1.08e-09	1.08 (1.05, 1.1)	0.587	chr4	69727072	rs2292092	3_prime_UTR_variant	0.4265	T	G	1.09 (1.04, 1.13)	6.68e-05	1.07 (1.04, 1.1)	3.4e-06	SULT1B1	4.6e-09
5.05e-10	1.08 (1.05, 1.11)	0.19	chr4	69728358	rs13115602	intron_variant	0.36024	T	A	1.1 (1.06, 1.15)	2.84e-06	1.07 (1.04, 1.1)	1.74e-05	SULT1B1	7.9e-10
4.67e-10	1.08 (1.05, 1.11)	0.191	chr4	69728802	rs17625755	intron_variant	0.3602	G	T	1.1 (1.06, 1.15)	2.8e-06	1.07 (1.04, 1.1)	1.64e-05	SULT1B1	7.9e-10
4.7e-10	1.08 (1.05, 1.11)	0.192	chr4	69729466	rs1394040	intron_variant	0.3602	C	T	1.1 (1.06, 1.15)	2.84e-06	1.07 (1.04, 1.1)	1.63e-05	SULT1B1	7.9e-10
5.1e-10	1.08 (1.05, 1.11)	0.201	chr4	69730945	rs3736405	intron_variant	0.36023	A	G	1.1 (1.06, 1.15)	3.24e-06	1.07 (1.04, 1.1)	1.61e-05	SULT1B1	7.9e-10
7.38e-12	0.92 (0.9, 0.94)	0.409	chr4	69731259	rs7660770	intron_variant	0.50086	A	G	0.91 (0.87, 0.94)	3.19e-06	0.93 (0.9, 0.95)	3.59e-07	SULT1B1	7.9e-10
4.89e-10	1.08 (1.05, 1.11)	0.19	chr4	69731423	rs4694243	intron_variant	0.36019	C	T	1.1 (1.06, 1.15)	2.79e-06	1.07 (1.04, 1.1)	1.71e-05	SULT1B1	7.9e-10
4.9e-10	1.08 (1.05, 1.11)	0.19	chr4	69731662	rs3775780	intron_variant	0.3602	T	C	1.1 (1.06, 1.15)	2.8e-06	1.07 (1.04, 1.1)	1.71e-05	SULT1B1	7.9e-10
4.52e-10	1.08 (1.05, 1.11)	0.196	chr4	69733668	rs1394038	intron_variant	0.36023	C	T	1.1 (1.06, 1.15)	2.87e-06	1.07 (1.04, 1.1)	1.57e-05	SULT1B1	7.9e-10
4.83e-10	1.08 (1.05, 1.11)	0.192	chr4	69733678	rs1394037	intron_variant	0.36023	G	A	1.1 (1.06, 1.15)	2.86e-06	1.07 (1.04, 1.1)	1.66e-05	SULT1B1	7.9e-10
1.09e-12	1.09 (1.06, 1.11)	0.352	chr4	69734481	rs13133166	intron_variant	0.4855	G	C	1.11 (1.06, 1.15)	9.98e-07	1.08 (1.05, 1.11)	1.49e-07	SULT1B1	7.9e-10
8.06e-13	1.09 (1.06, 1.11)	0.334	chr4	69735020	rs12640488	intron_variant	0.48543	G	A	1.11 (1.06, 1.15)	7.64e-07	1.08 (1.05, 1.11)	1.38e-07	SULT1B1	7.9e-10
5.21e-10	1.08 (1.05, 1.11)	0.171	chr4	69737122	rs11731028	intron_variant	0.36105	T	C	1.11 (1.06, 1.15)	2.26e-06	1.07 (1.04, 1.1)	2.08e-05	SULT1B1	7.9e-10
4.16e-10	1.08 (1.05, 1.11)	0.178	chr4	69737801	rs34287559	intron_variant	0.36106	A	G	1.11 (1.06, 1.15)	2.26e-06	1.07 (1.04, 1.1)	1.71e-05	SULT1B1	7.9e-10
7.68e-13	1.09 (1.06, 1.11)	0.336	chr4	69738798	rs2102221	intron_variant	0.48542	A	G	1.11 (1.06, 1.15)	7.64e-07	1.08 (1.05, 1.11)	1.32e-07	SULT1B1	7.9e-10
4.18e-10	1.08 (1.05, 1.11)	0.178	chr4	69738900	rs2089075	intron_variant	0.36106	G	A	1.11 (1.06, 1.15)	2.27e-06	1.07 (1.04, 1.1)	1.71e-05	SULT1B1	7.9e-10
4.17e-10	1.08 (1.05, 1.11)	0.178	chr4	69739166	rs13130310	intron_variant	0.36106	G	C	1.11 (1.06, 1.15)	2.27e-06	1.07 (1.04, 1.1)	1.7e-05	SULT1B1	7.9e-10
3.58e-10	1.08 (1.06, 1.11)	0.184	chr4	69739288	rs13130539	intron_variant	0.36106	G	C	1.11 (1.06, 1.15)	2.27e-06	1.07 (1.04, 1.1)	1.5e-05	SULT1B1	7.9e-10
3.95e-10	1.08 (1.06, 1.11)	0.18	chr4	69740972	rs7670466	intron_variant	0.36086	G	T	1.11 (1.06, 1.15)	2.3e-06	1.07 (1.04, 1.1)	1.61e-05	SULT1B1	7.9e-10
4.19e-10	1.08 (1.05, 1.11)	0.176	chr4	69743322	rs1847361	intron_variant	0.36088	C	T	1.11 (1.06, 1.15)	2.22e-06	1.07 (1.04, 1.1)	1.73e-05	SULT1B1	7.9e-10
4.08e-10	1.08 (1.05, 1.11)	0.175	chr4	69744072	rs62305404	intron_variant	0.36088	A	G	1.11 (1.06, 1.15)	2.18e-06	1.07 (1.04, 1.1)	1.72e-05	SULT1B1	7.9e-10
4.16e-10	1.08 (1.05, 1.11)	0.173	chr4	69745070	rs1604743	intron_variant	0.36087	A	C	1.11 (1.06, 1.15)	2.15e-06	1.07 (1.04, 1.1)	1.76e-05	SULT1B1	7.9e-10
4.2e-10	1.08 (1.05, 1.11)	0.173	chr4	69745597	rs13116816	intron_variant	0.36087	C	T	1.11 (1.06, 1.15)	2.14e-06	1.07 (1.04, 1.1)	1.78e-05	SULT1B1	7.9e-10
4.3e-10	1.08 (1.05, 1.11)	0.174	chr4	69746574	rs11736332	intron_variant	0.36112	T	C	1.11 (1.06, 1.15)	2.19e-06	1.07 (1.04, 1.1)	1.79e-05	SULT1B1	7.9e-10
4.37e-10	1.08 (1.05, 1.11)	0.177	chr4	69746994	rs11727948	intron_variant	0.36087	A	G	1.11 (1.06, 1.15)	2.29e-06	1.07 (1.04, 1.1)	1.76e-05	SULT1B1	7.9e-10
4.21e-10	1.08 (1.05, 1.11)	0.178	chr4	69747861	rs12501860	intron_variant	0.36087	G	A	1.11 (1.06, 1.15)	2.29e-06	1.07 (1.04, 1.1)	1.7e-05	SULT1B1	7.9e-10
4.12e-10	1.08 (1.05, 1.11)	0.179	chr4	69749590	rs1503723	intron_variant	0.36088	A	G	1.11 (1.06, 1.15)	2.29e-06	1.07 (1.04, 1.1)	1.68e-05	SULT1B1	7.9e-10
4.47e-10	1.08 (1.05, 1.11)	0.175	chr4	69750604	rs1354360	intron_variant	0.36087	G	A	1.11 (1.06, 1.15)	2.27e-06	1.07 (1.04, 1.1)	1.81e-05	SULT1B1	7.9e-10
7.54e-13	1.09 (1.06, 1.11)	0.329	chr4	69751483	rs55951664	intron_variant	0.48525	G	A	1.11 (1.06, 1.15)	7.06e-07	1.08 (1.05, 1.11)	1.38e-07	SULT1B1	7.9e-10
4.92e-10	1.08 (1.05, 1.11)	0.173	chr4	69757703	rs13132411	intron_variant	0.36085	T	G	1.11 (1.06, 1.15)	2.31e-06	1.07 (1.04, 1.1)	1.95e-05	SULT1B1	7.9e-10
1.08e-09	1.08 (1.05, 1.1)	0.248	chr4	69763695	rs1847359	upstream_gene_variant	0.60721	C	T	1.1 (1.06, 1.14)	7.09e-06	1.07 (1.04, 1.1)	1.84e-05	SULT1B1	4.6e-09
4.77e-10	1.08 (1.05, 1.11)	0.172	chr4	69764109	rs11249461	upstream_gene_variant	0.36079	T	C	1.11 (1.06, 1.15)	2.23e-06	1.07 (1.04, 1.1)	1.94e-05	SULT1B1	4.6e-09
7.69e-10	1.08 (1.05, 1.1)	0.263	chr4	69765655	rs13151720	upstream_gene_variant	0.6072	A	G	1.1 (1.06, 1.14)	7e-06	1.07 (1.04, 1.1)	1.38e-05	SULT1B1	4.6e-09
4.06e-10	1.08 (1.05, 1.11)	0.178	chr4	69767757	rs1847360	intergenic_variant	0.3608	A	C	1.11 (1.06, 1.15)	2.23e-06	1.07 (1.04, 1.1)	1.69e-05	0	7.9e-10
6.46e-13	1.09 (1.06, 1.12)	0.351	chr4	69768723	rs2202282	intergenic_variant	0.48514	T	C	1.11 (1.06, 1.15)	7.95e-07	1.08 (1.05, 1.11)	1.09e-07	0	7.9e-10
8.31e-13	1.09 (1.06, 1.11)	0.339	chr4	69768887	rs6813544	intergenic_variant	0.48514	C	T	1.11 (1.06, 1.15)	7.94e-07	1.08 (1.05, 1.11)	1.38e-07	0	7.9e-10
6.46e-10	1.08 (1.05, 1.1)	0.228	chr4	69768918	rs2331761	intergenic_variant	0.60596	C	T	1.1 (1.06, 1.15)	4.64e-06	1.07 (1.04, 1.1)	1.57e-05	0	7.9e-10
3.97e-10	1.08 (1.06, 1.11)	0.177	chr4	69777846	rs11249462	intergenic_variant	0.36081	A	G	1.11 (1.06, 1.15)	2.19e-06	1.07 (1.04, 1.1)	1.67e-05	0	7.9e-10
4.23e-10	1.08 (1.05, 1.11)	0.177	chr4	69778319	rs11249463	intergenic_variant	0.36082	C	T	1.11 (1.06, 1.15)	2.25e-06	1.07 (1.04, 1.1)	1.73e-05	0	7.9e-10
2.78e-11	1.08 (1.06, 1.11)	0.148	chr4	69782060	rs35487626	intergenic_variant	0.57092	T	G	1.11 (1.07, 1.16)	4.31e-07	1.07 (1.04, 1.1)	4.91e-06	0	7.9e-10
1.57e-09	1.08 (1.05, 1.11)	0.0143	chr4	69837193	rs12499679	downstream_gene_variant	0.30411	A	G	1.13 (1.08, 1.18)	3.86e-08	1.06 (1.03, 1.09)	0.00047	SULT1E1	4.6e-09
1.54e-09	1.08 (1.05, 1.11)	0.0146	chr4	69838824	rs1910465	downstream_gene_variant	0.3041	A	G	1.13 (1.08, 1.18)	3.93e-08	1.06 (1.03, 1.09)	0.000461	SULT1E1	4.6e-09
1.08e-09	1.08 (1.06, 1.11)	0.296	chr3	27290686	rs674303	synonymous_variant	0.32472	C	T	1.1 (1.06, 1.15)	7.98e-06	1.07 (1.04, 1.1)	1.87e-05	NEK10	4.6e-09
2.08e-10	1.09 (1.06, 1.11)	0.434	chr3	27307429	rs513546	intron_variant	0.3302	G	A	1.1 (1.06, 1.15)	1.08e-05	1.08 (1.04, 1.11)	3.29e-06	NEK10	7.9e-10
8.86e-11	1.09 (1.06, 1.12)	0.263	chr3	27321573	rs479404	intron_variant	0.32175	C	T	1.11 (1.07, 1.16)	1.62e-06	1.08 (1.04, 1.11)	6.57e-06	NEK10	7.9e-10
1.48e-08	1.08 (1.05, 1.11)	0.107	chr3	27431445	rs3755652	missense_variant	0.29901	T	C	1.11 (1.06, 1.16)	3.15e-06	1.06 (1.03, 1.09)	0.000318	SLC4A7	5.1e-08
2.64e-09	1.08 (1.05, 1.1)	0.328	chr3	27485025	rs6771541	upstream_gene_variant	0.38564	T	C	1.09 (1.05, 1.14)	2.1e-05	1.07 (1.04, 1.1)	1.9e-05	SLC4A7	4.6e-09
5.71e-12	1.1 (1.07, 1.14)	0.00579	chr22	40132216	rs1807579	intron_variant	0.24595	C	T	1.16 (1.11, 1.22)	1.67e-10	1.07 (1.04, 1.11)	0.000162	TNRC6B	7.9e-10
3.89e-11	1.17 (1.12, 1.22)	0.546	chr22	40132489	rs141001758	intron_variant	0.24662	CAGGGCG	CGAGGCGAGGGCG	1.17 (1.12, 1.22)	3.56e-11	0.67 (0.29, 1.51)	0.662	TNRC6B	7.9e-10
4.27e-11	1.17 (1.12, 1.22)	0	chr22	40132490	chr22:40132490_GAGGCGA_G	intron_variant	0.24681	G	GAGGCGA	1.17 (1.12, 1.22)	4.27e-11	NA	NA	TNRC6B	7.9e-10
3.74e-11	1.17 (1.12, 1.22)	0.798	chr22	40132777	rs35425992	intron_variant	0.24673	A	AC	1.17 (1.12, 1.22)	3.73e-11	0.02 (0, 219.86)	NA	TNRC6B	7.9e-10
6.21e-11	1.17 (1.11, 1.22)	0.892	chr22	40132900	rs12484469	intron_variant	0.24681	T	C	1.17 (1.11, 1.22)	6.2e-11	0.02 (0, 568.89)	NA	TNRC6B	7.9e-10
3.22e-12	1.11 (1.08, 1.14)	0.00633	chr22	40133411	rs6001794	intron_variant	0.2452	T	G	1.16 (1.11, 1.22)	1.46e-10	1.07 (1.04, 1.11)	NA	TNRC6B	7.9e-10
4.35e-12	1.1 (1.07, 1.14)	0.00553	chr22	40134918	rs6001795	intron_variant	0.24517	A	G	1.16 (1.11, 1.22)	1.39e-10	1.07 (1.04, 1.11)	NA	TNRC6B	7.9e-10
3.85e-12	1.1 (1.07, 1.14)	0.0056	chr22	40134919	rs8136580	intron_variant	0.24514	C	T	1.16 (1.11, 1.22)	1.31e-10	1.07 (1.04, 1.11)	NA	TNRC6B	7.9e-10
5.17e-12	1.1 (1.07, 1.13)	0.00506	chr22	40135502	rs8140695	intron_variant	0.24512	A	T	1.16 (1.11, 1.22)	1.33e-10	1.07 (1.03, 1.11)	NA	TNRC6B	7.9e-10
1.64e-12	1.11 (1.08, 1.14)	0.00395	chr22	40135641	rs67465697	intron_variant	0.24678	G	A	1.17 (1.12, 1.22)	4.46e-11	1.07 (1.04, 1.11)	NA	TNRC6B	7.9e-10
2.14e-12	1.11 (1.08, 1.14)	0.00318	chr22	40136440	rs8136269	intron_variant	0.24664	C	G	1.17 (1.12, 1.22)	3.57e-11	1.07 (1.03, 1.11)	NA	TNRC6B	7.9e-10
2.36e-12	1.11 (1.08, 1.14)	0.00336	chr22	40136480	rs8136149	intron_variant	0.24672	T	C	1.17 (1.12, 1.22)	4.13e-11	1.07 (1.03, 1.11)	NA	TNRC6B	7.9e-10
4.12e-11	1.17 (1.12, 1.22)	1	chr22	40137070	rs10538357	intron_variant	0.24672	A	AGT	1.17 (1.12, 1.22)	4.12e-11	NA	NA	TNRC6B	7.9e-10
5.1e-12	1.1 (1.07, 1.13)	0.00516	chr22	40138207	rs17323591	intron_variant	0.24516	A	T	1.16 (1.11, 1.22)	1.39e-10	1.07 (1.03, 1.11)	NA	TNRC6B	7.9e-10
1.33e-12	1.11 (1.08, 1.14)	0.0041	chr22	40139148	rs73165039	intron_variant	0.24676	G	A	1.17 (1.12, 1.22)	4.24e-11	1.07 (1.04, 1.11)	NA	TNRC6B	7.9e-10
1.15e-12	1.11 (1.08, 1.14)	0.00433	chr22	40139653	rs11089973	intron_variant	0.24675	G	A	1.17 (1.12, 1.22)	4.28e-11	1.07 (1.04, 1.11)	NA	TNRC6B	7.9e-10
1.74e-10	1.16 (1.11, 1.22)	0.43	chr22	40141759	rs149602065,rs376936645	intron_variant	0.24522	TTTTTTG	TTTTTTGTTTTTG	1.16 (1.11, 1.22)	1.55e-10	0.56 (0.2, 1.55)	0.531	TNRC6B	7.9e-10
4.31e-12	1.1 (1.07, 1.14)	0.00558	chr22	40142598	rs73165040	intron_variant	0.2452	T	C	1.16 (1.11, 1.22)	1.47e-10	1.07 (1.04, 1.11)	0.000133	TNRC6B	7.9e-10
2.74e-12	1.11 (1.08, 1.14)	0.00713	chr22	40142713	rs17323619	intron_variant	0.24518	C	G	1.16 (1.11, 1.22)	1.74e-10	1.07 (1.04, 1.11)	8.86e-05	TNRC6B	7.9e-10
1.23e-12	1.11 (1.08, 1.14)	0.00404	chr22	40143196	rs6001799	intron_variant	0.24716	A	G	1.17 (1.12, 1.22)	4.38e-11	1.07 (1.04, 1.11)	9.35e-05	TNRC6B	7.9e-10
1.79e-12	1.11 (1.08, 1.14)	0.00177	chr22	40145977	rs732384	intron_variant	0.24841	G	A	1.17 (1.12, 1.23)	1.47e-11	1.07 (1.03, 1.1)	0.000193	TNRC6B	7.9e-10
1.59e-12	1.11 (1.08, 1.14)	0.00186	chr22	40146117	rs732383	intron_variant	0.24841	C	T	1.17 (1.12, 1.23)	1.47e-11	1.07 (1.03, 1.11)	0.000179	TNRC6B	7.9e-10
1.55e-12	1.11 (1.08, 1.14)	0.00189	chr22	40147604	rs11089974	intron_variant	0.24839	T	C	1.17 (1.12, 1.23)	1.46e-11	1.07 (1.03, 1.11)	0.000178	TNRC6B	7.9e-10
1.66e-12	1.11 (1.08, 1.14)	0.00175	chr22	40148027	rs57774511	intron_variant	0.24846	C	T	1.17 (1.12, 1.23)	1.35e-11	1.07 (1.03, 1.1)	0.000193	TNRC6B	7.9e-10
9.77e-13	1.11 (1.08, 1.14)	0.0021	chr22	40158441	rs4402860	intron_variant	0.24728	T	A	1.17 (1.12, 1.23)	1.28e-11	1.07 (1.04, 1.11)	0.00014	TNRC6B	7.9e-10
1.47e-11	1.17 (1.12, 1.23)	1	chr22	40206466	rs142808540,rs35037230	intron_variant	0.24695	A	ATG	1.17 (1.12, 1.23)	1.47e-11	NA	NA	TNRC6B	7.9e-10
9.97e-13	1.11 (1.08, 1.14)	0.00195	chr22	40236506	rs4821936	intron_variant	0.2477	G	C	1.17 (1.12, 1.23)	1.16e-11	1.07 (1.03, 1.11)	0.000148	TNRC6B	7.9e-10
8.96e-11	1.09 (1.07, 1.12)	0.00291	chr22	40243702	rs143521471	intron_variant	0.26928	T	C	1.15 (1.11, 1.21)	2.92e-10	1.06 (1.03, 1.09)	0.000831	TNRC6B	7.9e-10
6.76e-12	1.1 (1.07, 1.13)	0.00386	chr22	40244512	rs12628042	intron_variant	0.23818	T	C	1.17 (1.11, 1.22)	1.03e-10	1.07 (1.03, 1.11)	0.000217	TNRC6B	7.9e-10
2.72e-12	1.11 (1.07, 1.14)	0.0141	chr22	40256869	rs12484776	intron_variant	0.2416	G	A	1.16 (1.11, 1.21)	6.5e-10	1.08 (1.04, 1.11)	4.3e-05	TNRC6B	7.9e-10
4.05e-13	1.11 (1.08, 1.14)	0.00936	chr22	40263247	rs4821939	intron_variant	0.25081	A	T	1.16 (1.11, 1.22)	1.12e-10	1.08 (1.04, 1.11)	2.5e-05	TNRC6B	7.9e-10
5.58e-13	1.11 (1.08, 1.14)	0.00884	chr22	40269221	rs112251865	intron_variant	0.25044	T	C	1.16 (1.11, 1.22)	1.2e-10	1.08 (1.04, 1.11)	3.07e-05	TNRC6B	7.9e-10
4.22e-13	1.11 (1.08, 1.14)	0.00976	chr22	40272984	rs2413620	intron_variant	0.2503	G	C	1.16 (1.11, 1.22)	1.24e-10	1.08 (1.04, 1.11)	2.44e-05	TNRC6B	7.9e-10
4.01e-13	1.11 (1.08, 1.14)	0.00881	chr22	40273644	rs733381	intron_variant	0.2507	G	A	1.16 (1.11, 1.22)	9.96e-11	1.08 (1.04, 1.11)	2.63e-05	TNRC6B	7.9e-10
3.21e-13	1.11 (1.08, 1.14)	0.0099	chr22	40307071	rs12484951	intron_variant	0.25232	G	T	1.16 (1.11, 1.22)	1.05e-10	1.08 (1.04, 1.11)	2.21e-05	TNRC6B	7.9e-10
1.34e-10	1.16 (1.11, 1.22)	0.229	chr22	40315223	rs3830738,rs397840546	intron_variant	0.25074	AT	A	1.16 (1.11, 1.22)	1.27e-10	0.02 (0, 3)	0.246	TNRC6B	7.9e-10
1e-12	1.11 (1.08, 1.14)	0.0024	chr22	40315616	rs17332320	intron_variant	0.24737	T	G	1.17 (1.12, 1.23)	1.58e-11	1.07 (1.04, 1.11)	0.000131	TNRC6B	7.9e-10
1.03e-12	1.11 (1.08, 1.14)	0.00242	chr22	40322096	rs4821942	intron_variant	0.24738	A	G	1.17 (1.12, 1.23)	1.59e-11	1.07 (1.04, 1.11)	0.000135	TNRC6B	7.9e-10
1.69e-10	1.16 (1.11, 1.21)	0.77	chr20	5967581	rs16991615	missense_variant	0.08139	A	G	1.17 (1.09, 1.25)	3.07e-05	1.15 (1.09, 1.21)	1.25e-06	MCM8	5.1e-08
6.83e-10	1.08 (1.05, 1.1)	0.972	chr2	11562535	rs10929757	missense_variant	0.60029	C	A	1.08 (1.04, 1.12)	0.000366	1.08 (1.05, 1.11)	4.72e-07	GREB1	5.1e-08
1.39e-09	1.21 (1.14, 1.28)	0.195	chr17	7393580	rs72842811	downstream_gene_variant	0.04556	T	C	1.26 (1.16, 1.38)	5.83e-07	1.17 (1.08, 1.26)	0.000252	TNK1	4.6e-09
1.63e-10	1.23 (1.15, 1.3)	0.327	chr17	7408930	rs72842813	upstream_gene_variant	0.04483	A	G	1.27 (1.16, 1.39)	5.06e-07	1.19 (1.1, 1.29)	4.65e-05	TMEM256	4.6e-09
2.03e-21	1.42 (1.32, 1.52)	0.016	chr17	7514323	rs8753	3_prime_UTR_variant	0.02726	T	C	1.58 (1.41, 1.76)	1.84e-15	1.32 (1.2, 1.44)	9.74e-09	POLR2A	4.6e-09
2.65e-23	1.43 (1.34, 1.54)	0.0161	chr17	7559785	rs143094271	upstream_gene_variant	0.02686	A	G	1.6 (1.43, 1.78)	3.24e-16	1.34 (1.22, 1.46)	6.92e-10	SENP3	4.6e-09
1.05e-10	1.17 (1.12, 1.23)	0.432	chr17	7653742	rs41283405	intron_variant	0.06729	A	G	1.2 (1.11, 1.29)	4.28e-06	1.15 (1.09, 1.22)	4.1e-06	ATP1B2	7.9e-10
4.03e-37	1.74 (1.6, 1.89)	0.306	chr17	7668434	rs78378222	3_prime_UTR_variant	0.01827	G	T	1.83 (1.61, 2.08)	3.36e-20	1.67 (1.5, 1.87)	8.71e-19	TP53	4.6e-09
1.12e-23	1.45 (1.35, 1.56)	0.155	chr17	7675353	rs35850753	5_prime_UTR_variant	0.02619	T	C	1.55 (1.38, 1.73)	4.86e-14	1.39 (1.27, 1.53)	1.27e-11	TP53	4.6e-09
1.9e-12	2.26 (1.81, 2.82)	0.691	chr17	7780813	rs200361856	intron_variant	0.00289	T	C	2.17 (1.61, 2.91)	5.58e-07	2.38 (1.71, 3.32)	6.73e-07	DNAH2	7.9e-10
2.96e-30	1.76 (1.6, 1.94)	0.133	chr17	7796745	rs138420351	intron_variant	0.01311	T	C	1.92 (1.66, 2.23)	1.25e-17	1.65 (1.46, 1.87)	1.03e-14	DNAH2	7.9e-10
5.39e-10	1.3 (1.2, 1.41)	0.451	chr13	40149807	rs117245733	intergenic_variant	0.02319	A	G	1.35 (1.19, 1.53)	3.21e-06	1.27 (1.14, 1.41)	3.01e-05	0	7.9e-10
1.67e-15	1.2 (1.15, 1.26)	0.717	chr11	197557	rs7103852	splice_region_variant	0.90988	G	A	1.19 (1.11, 1.28)	3.06e-06	1.21 (1.14, 1.28)	1.02e-10	ODF3	5.1e-08
1.31e-14	0.84 (0.8, 0.87)	0.706	chr11	199492	rs72878024	missense_variant	0.0871	A	G	0.85 (0.79, 0.91)	9.91e-06	0.83 (0.78, 0.88)	2.58e-10	ODF3	5.1e-08
9.39e-15	1.19 (1.14, 1.25)	0.521	chr11	200289	rs7114102	downstream_gene_variant	0.90477	T	A	1.17 (1.09, 1.26)	1.15e-05	1.21 (1.14, 1.28)	1.38e-10	BET1L,ODF3	4.6e-09
2.09e-11	0.82 (0.77, 0.87)	0.139	chr11	201922	rs111876722	downstream_gene_variant	0.04457	C	T	0.77 (0.69, 0.85)	5.98e-07	0.84 (0.79, 0.9)	2.52e-06	BET1L,ODF3	4.6e-09
1.44e-11	0.81 (0.77, 0.86)	0.384	chr11	202017	rs73386631	downstream_gene_variant	0.04297	T	C	0.78 (0.71, 0.87)	4.81e-06	0.83 (0.77, 0.89)	4.53e-07	BET1L,ODF3	4.6e-09
1.57e-11	0.81 (0.77, 0.86)	0.373	chr11	202565	rs11245990	upstream_gene_variant	0.04297	T	C	0.78 (0.71, 0.87)	4.8e-06	0.83 (0.77, 0.89)	4.83e-07	RIC8A	4.6e-09
1.62e-11	0.81 (0.77, 0.86)	0.37	chr11	202873	rs73386635	upstream_gene_variant	0.04297	G	A	0.78 (0.71, 0.87)	4.8e-06	0.83 (0.77, 0.89)	4.99e-07	RIC8A	4.6e-09
1.64e-11	0.81 (0.77, 0.86)	0.368	chr11	203235	rs73386640	3_prime_UTR_variant	0.04297	G	A	0.78 (0.71, 0.87)	4.8e-06	0.83 (0.77, 0.89)	5.03e-07	BET1L	4.6e-09
1.37e-11	0.81 (0.77, 0.86)	0.35	chr11	203788	rs2280543	3_prime_UTR_variant	0.04296	T	C	0.78 (0.7, 0.86)	3.89e-06	0.83 (0.77, 0.89)	5.01e-07	BET1L	4.6e-09
3.22e-11	0.82 (0.77, 0.87)	0.297	chr11	204680	rs11245997	3_prime_UTR_variant	0.04306	A	G	0.78 (0.7, 0.86)	3.84e-06	0.83 (0.78, 0.9)	1.08e-06	BET1L	4.6e-09
8.1e-16	0.83 (0.79, 0.87)	0.68	chr11	205113	rs11551933	3_prime_UTR_variant	0.09024	C	T	0.84 (0.78, 0.9)	2.91e-06	0.82 (0.78, 0.87)	5.1e-11	BET1L	4.6e-09
1.26e-11	0.81 (0.77, 0.86)	0.345	chr11	205780	rs3782122	upstream_gene_variant	0.04306	A	T	0.78 (0.7, 0.86)	3.58e-06	0.83 (0.77, 0.89)	4.93e-07	RIC8A	4.6e-09
1.15e-11	0.81 (0.77, 0.86)	0.35	chr11	205935	rs3782121	upstream_gene_variant	0.04306	A	G	0.78 (0.7, 0.86)	3.6e-06	0.83 (0.77, 0.89)	4.5e-07	RIC8A	4.6e-09
9.35e-12	0.81 (0.76, 0.86)	0.361	chr11	210899	rs11246001	upstream_gene_variant	0.04305	T	C	0.78 (0.7, 0.86)	3.56e-06	0.83 (0.77, 0.89)	3.77e-07	BET1L	4.6e-09
4.33e-11	0.82 (0.77, 0.87)	0.559	chr11	211447	rs11246002	upstream_gene_variant	0.04348	A	G	0.8 (0.72, 0.88)	2.02e-05	0.83 (0.77, 0.89)	4.13e-07	BET1L	4.6e-09
6.16e-16	0.83 (0.79, 0.87)	0.702	chr11	211650	rs12420105	upstream_gene_variant	0.09031	A	G	0.84 (0.78, 0.9)	2.36e-06	0.82 (0.78, 0.87)	4.8e-11	BET1L	4.6e-09
6.74e-16	0.83 (0.79, 0.87)	0.708	chr11	211862	rs12421799	upstream_gene_variant	0.09031	C	A	0.84 (0.78, 0.9)	2.36e-06	0.82 (0.78, 0.87)	5.27e-11	BET1L	4.6e-09
1.64e-11	0.81 (0.77, 0.86)	0.342	chr11	213723	rs11246003	downstream_gene_variant	0.04315	G	T	0.78 (0.7, 0.86)	3.69e-06	0.83 (0.77, 0.89)	6.2e-07	SIRT3	4.6e-09
1.56e-11	0.81 (0.77, 0.86)	0.334	chr11	213740	rs12226698	downstream_gene_variant	0.04303	T	C	0.78 (0.7, 0.86)	3.49e-06	0.83 (0.77, 0.89)	6.14e-07	SIRT3	4.6e-09
1.07e-15	0.83 (0.79, 0.87)	0.61	chr11	214716	rs500840	3_prime_UTR_variant	0.0909	A	G	0.84 (0.79, 0.91)	4.56e-06	0.82 (0.78, 0.87)	4.16e-11	RIC8A	4.6e-09
1.82e-11	0.81 (0.77, 0.86)	0.325	chr11	215904	rs12226402	3_prime_UTR_variant	0.04303	A	G	0.78 (0.7, 0.86)	3.47e-06	0.83 (0.77, 0.89)	7.11e-07	SIRT3	4.6e-09
1.55e-11	0.81 (0.77, 0.86)	0.33	chr11	216056	rs12226697	3_prime_UTR_variant	0.04303	A	G	0.78 (0.7, 0.86)	3.37e-06	0.83 (0.77, 0.89)	6.28e-07	SIRT3	4.6e-09
5.06e-16	0.83 (0.79, 0.87)	0.646	chr11	219967	rs538053	downstream_gene_variant	0.09047	G	T	0.84 (0.78, 0.9)	3.09e-06	0.82 (0.78, 0.87)	2.93e-11	RIC8A	4.6e-09
5.16e-16	0.83 (0.79, 0.87)	0.661	chr11	221195	rs570204	intron_variant	0.09036	C	T	0.84 (0.78, 0.9)	2.9e-06	0.82 (0.78, 0.87)	3.21e-11	SIRT3	7.9e-10
1.79e-11	0.81 (0.77, 0.86)	0.39	chr11	224063	rs12222188	intron_variant	0.04373	A	G	0.78 (0.71, 0.87)	4.98e-06	0.83 (0.77, 0.89)	5.48e-07	SIRT3	7.9e-10
2.08e-11	0.81 (0.77, 0.86)	0.35	chr11	224845	rs73392700	intron_variant	0.04312	C	G	0.78 (0.7, 0.86)	4.08e-06	0.83 (0.77, 0.89)	7.28e-07	SIRT3	7.9e-10
3.09e-16	0.83 (0.79, 0.86)	0.583	chr11	225196	rs507139	intron_variant	0.08882	A	G	0.84 (0.78, 0.9)	3.7e-06	0.82 (0.77, 0.87)	1.43e-11	SIRT3	7.9e-10
5.52e-10	0.89 (0.86, 0.92)	0.488	chr11	230368	rs536715	intron_variant	0.1327	T	C	0.91 (0.85, 0.96)	0.0012	0.88 (0.84, 0.92)	9.5e-08	SIRT3	7.9e-10
7.2e-10	0.89 (0.86, 0.92)	0.496	chr11	232098	rs1212931	upstream_gene_variant	0.13274	C	T	0.91 (0.86, 0.96)	0.00126	0.88 (0.84, 0.92)	1.2e-07	PSMD13	4.6e-09
9.61e-16	0.83 (0.79, 0.87)	0.655	chr11	232419	rs34725261	upstream_gene_variant	0.09017	T	C	0.84 (0.78, 0.9)	3.73e-06	0.82 (0.78, 0.87)	4.67e-11	PSMD13	4.6e-09
8.2e-16	0.83 (0.79, 0.87)	0.645	chr11	232491	rs492715	upstream_gene_variant	0.09017	T	G	0.84 (0.78, 0.9)	3.72e-06	0.82 (0.78, 0.87)	3.97e-11	PSMD13	4.6e-09
8.19e-16	0.83 (0.79, 0.87)	0.645	chr11	232855	rs547025	upstream_gene_variant	0.09017	C	T	0.84 (0.78, 0.9)	3.71e-06	0.82 (0.78, 0.87)	3.97e-11	PSMD13	4.6e-09
5.96e-10	0.89 (0.86, 0.92)	0.523	chr11	234249	rs513161	upstream_gene_variant	0.13305	C	T	0.9 (0.85, 0.96)	0.00105	0.88 (0.84, 0.92)	1.2e-07	PSMD13	4.6e-09
1.3e-11	0.81 (0.76, 0.86)	0.297	chr11	241124	rs12225799	upstream_gene_variant	0.0435	G	C	0.77 (0.7, 0.86)	2.14e-06	0.83 (0.77, 0.89)	7.66e-07	SIRT3	4.6e-09
4.2e-10	0.89 (0.86, 0.92)	0.577	chr11	246678	rs524555	intron_variant	0.13251	A	T	0.9 (0.85, 0.95)	0.000772	0.88 (0.84, 0.92)	1.2e-07	PSMD13	7.9e-10
7.07e-15	0.84 (0.8, 0.88)	0.639	chr11	248181	rs559422	intron_variant	0.09336	C	A	0.85 (0.79, 0.91)	1.12e-05	0.83 (0.79, 0.88)	1.18e-10	PSMD13	7.9e-10
1.37e-14	0.84 (0.81, 0.88)	0.702	chr11	249097	rs498217	intron_variant	0.0995	G	A	0.85 (0.79, 0.91)	5.44e-06	0.84 (0.79, 0.88)	4.82e-10	PSMD13	7.9e-10
1.13e-14	0.84 (0.8, 0.88)	0.7	chr11	249253	rs480059	intron_variant	0.09976	G	A	0.85 (0.79, 0.91)	5.11e-06	0.83 (0.79, 0.88)	4.24e-10	PSMD13	7.9e-10
1.01e-15	0.83 (0.79, 0.87)	0.675	chr11	249536	rs1205823	intron_variant	0.09039	C	T	0.84 (0.78, 0.9)	3.44e-06	0.82 (0.78, 0.87)	5.37e-11	PSMD13	7.9e-10
6.02e-16	0.83 (0.79, 0.87)	0.764	chr11	250075	rs508693	intron_variant	0.08853	G	A	0.84 (0.78, 0.9)	2.1e-06	0.82 (0.78, 0.87)	5.42e-11	PSMD13	7.9e-10
1.54e-14	0.85 (0.82, 0.89)	0.0967	chr11	252818	rs1045502	3_prime_UTR_variant	0.11321	A	G	0.89 (0.83, 0.94)	0.000327	0.83 (0.78, 0.87)	2.7e-12	PSMD13	4.6e-09
1.96e-14	0.85 (0.82, 0.89)	0.0987	chr11	252942	rs1045577	3_prime_UTR_variant	0.11327	A	G	0.89 (0.83, 0.94)	0.000345	0.83 (0.78, 0.87)	3.31e-12	PSMD13	4.6e-09
1.37e-14	0.85 (0.82, 0.89)	0.0957	chr11	253958	rs2686878	downstream_gene_variant	0.11358	A	G	0.89 (0.83, 0.94)	0.000317	0.83 (0.78, 0.87)	2.45e-12	PSMD13	4.6e-09
1.4e-14	0.85 (0.82, 0.89)	0.1	chr11	257030	rs532483	downstream_gene_variant	0.11349	A	G	0.89 (0.83, 0.94)	0.000305	0.83 (0.78, 0.87)	2.7e-12	PSMD13	4.6e-09
2.02e-14	0.85 (0.82, 0.89)	0.116	chr11	257308	rs939924	downstream_gene_variant	0.1165	C	T	0.89 (0.84, 0.94)	0.0003	0.83 (0.79, 0.87)	4.47e-12	PSMD13	4.6e-09
1.33e-14	0.85 (0.82, 0.89)	0.102	chr11	258646	rs2734242	intergenic_variant	0.11376	T	G	0.89 (0.83, 0.94)	0.000293	0.83 (0.78, 0.87)	2.69e-12	0	7.9e-10
1.39e-14	0.85 (0.82, 0.89)	0.0995	chr11	262106	rs151035694	intergenic_variant	0.11373	A	G	0.89 (0.83, 0.94)	0.000311	0.83 (0.78, 0.87)	2.62e-12	0	7.9e-10
5.89e-16	0.83 (0.79, 0.87)	0.785	chr11	265481	rs11246042	intergenic_variant	0.08849	A	G	0.84 (0.78, 0.9)	2.02e-06	0.82 (0.78, 0.87)	5.56e-11	0	7.9e-10
3.5e-15	0.84 (0.8, 0.87)	0.871	chr11	270514	rs17156153	intergenic_variant	0.0895	T	C	0.83 (0.77, 0.89)	1.23e-06	0.84 (0.79, 0.89)	5.59e-10	0	7.9e-10
1.29e-10	0.88 (0.84, 0.91)	0.59	chr11	274188	rs11246043	upstream_gene_variant	0.12506	G	A	0.87 (0.81, 0.92)	9.02e-06	0.89 (0.84, 0.93)	2.87e-06	NLRP6	4.6e-09
2.01e-10	0.88 (0.85, 0.91)	0.622	chr11	274397	rs11246044	upstream_gene_variant	0.12491	A	G	0.87 (0.82, 0.92)	1.27e-05	0.89 (0.84, 0.93)	3.28e-06	NLRP6	4.6e-09
2.22e-10	0.88 (0.85, 0.91)	0.634	chr11	274780	rs11246045	upstream_gene_variant	0.12489	C	T	0.87 (0.82, 0.92)	1.41e-05	0.89 (0.84, 0.93)	3.3e-06	NLRP6	4.6e-09
1.77e-10	0.88 (0.84, 0.91)	0.623	chr11	275752	rs12419714	upstream_gene_variant	0.1252	C	G	0.87 (0.82, 0.92)	1.2e-05	0.89 (0.84, 0.93)	3.06e-06	NLRP6	4.6e-09
2.19e-14	1.14 (1.1, 1.17)	0.837	chr11	32273338	rs11031685	intergenic_variant	0.15929	T	C	1.14 (1.08, 1.2)	1.91e-06	1.13 (1.09, 1.18)	2.28e-09	0	7.9e-10
3.56e-14	1.13 (1.1, 1.17)	0.851	chr11	32274563	rs11031688	intergenic_variant	0.15717	T	C	1.14 (1.08, 1.2)	2.86e-06	1.13 (1.09, 1.18)	2.52e-09	0	7.9e-10
3.03e-14	1.13 (1.1, 1.17)	0.849	chr11	32277678	rs11031690	intergenic_variant	0.15717	A	G	1.14 (1.08, 1.2)	2.7e-06	1.13 (1.09, 1.18)	2.26e-09	0	7.9e-10
3.41e-14	1.13 (1.1, 1.17)	0.851	chr11	32282749	rs2900666	intergenic_variant	0.15707	T	C	1.14 (1.08, 1.2)	2.89e-06	1.13 (1.09, 1.18)	2.39e-09	0	7.9e-10
3.38e-14	1.14 (1.1, 1.18)	0.823	chr11	32284662	rs11031691	intergenic_variant	0.14536	A	C	1.15 (1.09, 1.21)	1.93e-06	1.14 (1.09, 1.18)	3.51e-09	0	7.9e-10
3.62e-14	1.13 (1.1, 1.17)	0.844	chr11	32285780	rs4603277	intergenic_variant	0.15706	G	A	1.14 (1.08, 1.2)	2.87e-06	1.13 (1.09, 1.18)	2.55e-09	0	7.9e-10
4.09e-13	1.12 (1.09, 1.16)	0.806	chr11	32287433	rs11823078	intergenic_variant	0.16322	C	T	1.13 (1.07, 1.19)	7.91e-06	1.12 (1.08, 1.16)	1.07e-08	0	7.9e-10
1.56e-13	1.12 (1.09, 1.16)	0.981	chr11	32294364	rs7944771	intergenic_variant	0.16729	C	T	1.12 (1.07, 1.18)	1.55e-05	1.12 (1.08, 1.17)	2.17e-09	0	7.9e-10
2.05e-13	1.12 (1.09, 1.16)	0.948	chr11	32294886	rs10835879	intergenic_variant	0.16475	A	T	1.12 (1.07, 1.18)	2.11e-05	1.13 (1.08, 1.17)	2.11e-09	0	7.9e-10
1.15e-14	1.13 (1.1, 1.17)	0.967	chr11	32296749	rs7116279	intergenic_variant	0.16083	A	C	1.13 (1.07, 1.19)	6.38e-06	1.13 (1.09, 1.18)	3.72e-10	0	7.9e-10
2.01e-10	1.1 (1.07, 1.13)	0.67	chr11	32301313	rs10835881	intergenic_variant	0.19939	C	A	1.11 (1.06, 1.16)	5.02e-05	1.09 (1.06, 1.13)	8.71e-07	0	7.9e-10
6.54e-14	1.13 (1.09, 1.16)	0.884	chr11	32306518	rs7928458	intergenic_variant	0.16367	T	C	1.13 (1.07, 1.19)	7.26e-06	1.12 (1.08, 1.17)	1.88e-09	0	7.9e-10
7.32e-14	1.13 (1.09, 1.16)	0.877	chr11	32307019	rs10835883	intergenic_variant	0.16366	T	C	1.13 (1.07, 1.19)	7.19e-06	1.12 (1.08, 1.17)	2.12e-09	0	7.9e-10
7.82e-14	1.13 (1.09, 1.16)	0.872	chr11	32307380	rs10488685	intergenic_variant	0.16366	T	C	1.13 (1.07, 1.19)	7.19e-06	1.12 (1.08, 1.17)	2.26e-09	0	7.9e-10
6.42e-13	1.12 (1.08, 1.15)	0.772	chr11	32308572	rs11031704	intergenic_variant	0.17181	C	T	1.12 (1.07, 1.18)	1.12e-05	1.11 (1.07, 1.16)	1.19e-08	0	7.9e-10
6.7e-13	1.12 (1.08, 1.15)	0.753	chr11	32309129	rs7944182	intergenic_variant	0.17179	T	A	1.13 (1.07, 1.18)	1.04e-05	1.11 (1.07, 1.15)	1.33e-08	0	7.9e-10
6.49e-13	1.12 (1.08, 1.15)	0.749	chr11	32310045	rs10835884	intergenic_variant	0.17181	G	A	1.13 (1.07, 1.18)	1.01e-05	1.11 (1.07, 1.15)	1.32e-08	0	7.9e-10
6.84e-13	1.12 (1.08, 1.15)	0.746	chr11	32310157	rs10835885	intergenic_variant	0.17181	A	G	1.13 (1.07, 1.18)	1e-05	1.11 (1.07, 1.15)	1.4e-08	0	7.9e-10
8.27e-14	1.13 (1.09, 1.16)	0.839	chr11	32310474	rs1022625	intergenic_variant	0.16367	G	A	1.13 (1.07, 1.19)	6.58e-06	1.12 (1.08, 1.17)	2.59e-09	0	7.9e-10
7.32e-13	1.12 (1.08, 1.15)	0.746	chr11	32310561	rs1022624	intergenic_variant	0.17181	G	A	1.13 (1.07, 1.18)	1.03e-05	1.11 (1.07, 1.15)	1.46e-08	0	7.9e-10
6.19e-13	1.12 (1.08, 1.15)	0.723	chr11	32311032	rs2003731	intergenic_variant	0.17183	T	C	1.13 (1.07, 1.18)	8.59e-06	1.11 (1.07, 1.15)	1.46e-08	0	7.9e-10
6.07e-13	1.12 (1.08, 1.15)	0.73	chr11	32311449	rs742996	intergenic_variant	0.17292	T	C	1.13 (1.07, 1.18)	8.66e-06	1.11 (1.07, 1.15)	1.42e-08	0	7.9e-10
5.92e-14	1.13 (1.09, 1.16)	0.839	chr11	32311567	rs742995	intergenic_variant	0.16363	T	A	1.13 (1.07, 1.19)	5.57e-06	1.12 (1.08, 1.17)	2.18e-09	0	7.9e-10
5.66e-14	1.13 (1.09, 1.16)	0.844	chr11	32311831	rs742994	intergenic_variant	0.16363	C	T	1.13 (1.07, 1.19)	5.55e-06	1.12 (1.08, 1.17)	2.09e-09	0	7.9e-10
2.48e-10	1.1 (1.07, 1.13)	0.615	chr11	32312554	rs12361455	intergenic_variant	0.19934	A	G	1.11 (1.06, 1.16)	4.1e-05	1.09 (1.06, 1.13)	1.26e-06	0	7.9e-10
3.23e-14	1.13 (1.1, 1.17)	0.855	chr11	32312995	rs61889170	intergenic_variant	0.15197	C	T	1.14 (1.08, 1.2)	4.42e-06	1.13 (1.09, 1.18)	1.49e-09	0	7.9e-10
1.46e-14	1.13 (1.1, 1.17)	0.914	chr11	32315541	rs61889172	intergenic_variant	0.15655	T	C	1.14 (1.08, 1.2)	4.53e-06	1.13 (1.09, 1.18)	6.6e-10	0	7.9e-10
1.37e-14	1.13 (1.1, 1.17)	0.914	chr11	32316700	rs61889173	intergenic_variant	0.15654	T	C	1.14 (1.08, 1.2)	4.46e-06	1.13 (1.09, 1.18)	6.3e-10	0	7.9e-10
1.14e-14	1.13 (1.1, 1.17)	0.914	chr11	32320477	rs11031714	intergenic_variant	0.15653	A	G	1.14 (1.08, 1.2)	4.22e-06	1.13 (1.09, 1.18)	5.49e-10	0	7.9e-10
1.14e-14	1.13 (1.1, 1.17)	0.914	chr11	32320971	rs7121219	intergenic_variant	0.15653	A	G	1.14 (1.08, 1.2)	4.19e-06	1.13 (1.09, 1.18)	5.57e-10	0	7.9e-10
4.41e-15	1.14 (1.1, 1.17)	0.965	chr11	32321618	rs12285028	intergenic_variant	0.15654	G	A	1.14 (1.08, 1.2)	4.17e-06	1.13 (1.09, 1.18)	2.15e-10	0	7.9e-10
4.43e-15	1.14 (1.1, 1.17)	0.963	chr11	32321666	rs12285041	intergenic_variant	0.15654	G	A	1.14 (1.08, 1.2)	4.17e-06	1.13 (1.09, 1.18)	2.16e-10	0	7.9e-10
2.07e-15	1.14 (1.1, 1.17)	0.937	chr11	32325288	rs11031716	intergenic_variant	0.15708	G	A	1.13 (1.08, 1.2)	5.47e-06	1.14 (1.09, 1.18)	7.7e-11	0	7.9e-10
1.84e-15	1.14 (1.1, 1.17)	0.939	chr11	32325318	rs11828433	intergenic_variant	0.15697	A	G	1.13 (1.08, 1.2)	5.18e-06	1.14 (1.1, 1.18)	7.19e-11	0	7.9e-10
1.59e-15	1.14 (1.1, 1.17)	0.939	chr11	32329881	rs7106353	intergenic_variant	0.15659	T	C	1.13 (1.08, 1.2)	5.16e-06	1.14 (1.1, 1.18)	6.25e-11	0	7.9e-10
4.68e-12	1.11 (1.08, 1.14)	0.709	chr11	32330854	rs12278882	intergenic_variant	0.19034	G	C	1.12 (1.06, 1.17)	1.62e-05	1.1 (1.07, 1.14)	6e-08	0	7.9e-10
2e-11	1.11 (1.07, 1.14)	0.935	chr11	32331718	rs12280757	intergenic_variant	0.18769	A	G	1.1 (1.05, 1.16)	0.000131	1.11 (1.07, 1.15)	3.61e-08	0	7.9e-10
6.52e-11	1.1 (1.07, 1.14)	0.905	chr11	32333790	rs7123725	intergenic_variant	0.19078	T	G	1.1 (1.05, 1.15)	0.000212	1.1 (1.07, 1.14)	7.41e-08	0	7.9e-10
1.42e-14	1.13 (1.09, 1.16)	0.501	chr11	32334582	rs7127500	intergenic_variant	0.16685	T	C	1.14 (1.09, 1.2)	6.53e-07	1.12 (1.08, 1.16)	3.45e-09	0	7.9e-10
9.85e-15	1.13 (1.09, 1.16)	0.526	chr11	32337367	rs11031724	intergenic_variant	0.16683	G	A	1.14 (1.09, 1.2)	6.74e-07	1.12 (1.08, 1.16)	2.37e-09	0	7.9e-10
8.97e-11	1.08 (1.06, 1.11)	0.709	chr11	32338676	rs12789861	intergenic_variant	0.44187	C	T	1.07 (1.03, 1.12)	0.000555	1.08 (1.05, 1.12)	3.8e-08	0	7.9e-10
8.01e-12	1.1 (1.07, 1.14)	0.573	chr11	32339306	rs11031726	intergenic_variant	0.20006	G	A	1.12 (1.07, 1.17)	1.11e-05	1.1 (1.06, 1.14)	1.37e-07	0	7.9e-10
9.22e-12	1.1 (1.07, 1.14)	0.58	chr11	32340139	rs10767930	intergenic_variant	0.19996	C	T	1.12 (1.06, 1.17)	1.21e-05	1.1 (1.06, 1.14)	1.45e-07	0	7.9e-10
9.41e-12	1.1 (1.07, 1.14)	0.578	chr11	32340251	rs10767931	intergenic_variant	0.19996	G	A	1.12 (1.06, 1.17)	1.21e-05	1.1 (1.06, 1.14)	1.48e-07	0	7.9e-10
5.44e-16	1.14 (1.1, 1.17)	0.96	chr11	32342070	rs11031728	intergenic_variant	0.15804	G	C	1.14 (1.08, 1.2)	2.26e-06	1.14 (1.1, 1.18)	4.77e-11	0	7.9e-10
5.79e-15	1.13 (1.1, 1.17)	0.965	chr11	32342641	rs2057178	intergenic_variant	0.15637	A	G	1.14 (1.08, 1.2)	5.03e-06	1.13 (1.09, 1.18)	2.36e-10	0	7.9e-10
8.37e-13	1.11 (1.08, 1.14)	0.665	chr11	32343520	rs11031729	intergenic_variant	0.1947	C	T	1.12 (1.07, 1.18)	7.92e-06	1.11 (1.07, 1.14)	2.08e-08	0	7.9e-10
5.43e-16	1.14 (1.1, 1.17)	0.962	chr11	32343884	rs11031731	intergenic_variant	0.15803	A	G	1.14 (1.08, 1.2)	2.28e-06	1.14 (1.1, 1.18)	4.71e-11	0	7.9e-10
1.03e-12	1.11 (1.08, 1.14)	0.682	chr11	32345780	rs10835887	intergenic_variant	0.19484	G	A	1.12 (1.07, 1.18)	9.04e-06	1.11 (1.07, 1.14)	2.28e-08	0	7.9e-10
7.92e-12	1.11 (1.08, 1.14)	0.683	chr11	32345791	rs10835888	intergenic_variant	0.19319	A	T	1.12 (1.06, 1.17)	1.88e-05	1.1 (1.06, 1.14)	8.68e-08	0	7.9e-10
5.31e-15	1.13 (1.1, 1.17)	0.991	chr11	32345816	rs11031733	intergenic_variant	0.15654	C	G	1.13 (1.08, 1.2)	5.85e-06	1.13 (1.09, 1.18)	1.86e-10	0	7.9e-10
3.76e-15	1.14 (1.1, 1.17)	0.97	chr11	32346024	rs61889186	intergenic_variant	0.15654	G	C	1.13 (1.08, 1.2)	5.85e-06	1.14 (1.09, 1.18)	1.32e-10	0	7.9e-10
6.77e-12	1.11 (1.08, 1.14)	0.695	chr11	32346337	rs7122775	intergenic_variant	0.19318	C	G	1.12 (1.06, 1.17)	1.92e-05	1.1 (1.06, 1.14)	7.32e-08	0	7.9e-10
1.38e-11	1.08 (1.06, 1.11)	0.518	chr11	32346911	rs2207549	intergenic_variant	0.43045	T	A	1.07 (1.03, 1.12)	0.000699	1.09 (1.06, 1.12)	3.99e-09	0	7.9e-10
1.14e-12	1.09 (1.06, 1.12)	0.583	chr11	32347198	rs2207548	intergenic_variant	0.40468	A	C	1.08 (1.04, 1.12)	0.000239	1.1 (1.06, 1.13)	9.65e-10	0	7.9e-10
2.09e-15	1.14 (1.1, 1.17)	0.948	chr11	32348057	rs61889187	intergenic_variant	0.15817	A	T	1.14 (1.08, 1.2)	3.04e-06	1.14 (1.09, 1.18)	1.38e-10	0	7.9e-10
1.1e-15	1.14 (1.1, 1.17)	0.998	chr11	32348834	rs10835889	intergenic_variant	0.15799	A	G	1.14 (1.08, 1.2)	3.26e-06	1.14 (1.09, 1.18)	6.77e-11	0	7.9e-10
1.35e-10	1.09 (1.06, 1.12)	0.986	chr11	32365889	rs11031748	intergenic_variant	0.24195	T	G	1.09 (1.05, 1.14)	0.00016	1.09 (1.06, 1.13)	2.04e-07	0	7.9e-10
1.93e-10	1.09 (1.06, 1.12)	0.852	chr11	32366484	rs7105664	intergenic_variant	0.2507	A	G	1.09 (1.04, 1.14)	0.000336	1.09 (1.06, 1.13)	1.41e-07	0	7.9e-10
3.22e-10	1.09 (1.06, 1.12)	0.833	chr11	32367081	rs58736369	intergenic_variant	0.25203	A	T	1.09 (1.04, 1.13)	0.000431	1.09 (1.06, 1.13)	1.84e-07	0	7.9e-10
3.26e-10	1.09 (1.06, 1.12)	0.833	chr11	32367136	rs58222320	intergenic_variant	0.25203	A	G	1.09 (1.04, 1.13)	0.000431	1.09 (1.06, 1.13)	1.87e-07	0	7.9e-10
3.4e-10	1.09 (1.06, 1.12)	0.836	chr11	32367366	rs60923278	intergenic_variant	0.25204	C	T	1.09 (1.04, 1.13)	0.000431	1.09 (1.06, 1.13)	1.95e-07	0	7.9e-10
3.29e-10	1.09 (1.06, 1.12)	0.833	chr11	32367555	rs61889204	intergenic_variant	0.25204	A	G	1.09 (1.04, 1.13)	0.000431	1.09 (1.06, 1.13)	1.89e-07	0	7.9e-10
2.55e-10	1.09 (1.06, 1.12)	0.809	chr11	32367591	rs73473704	intergenic_variant	0.25204	A	G	1.09 (1.04, 1.13)	0.000431	1.09 (1.06, 1.13)	1.45e-07	0	7.9e-10
2.59e-10	1.09 (1.06, 1.12)	0.766	chr11	32370144	rs11031752	intergenic_variant	0.25223	A	G	1.08 (1.04, 1.13)	0.000512	1.09 (1.06, 1.13)	1.23e-07	0	7.9e-10
6.64e-10	1.08 (1.06, 1.11)	0.664	chr11	32370705	rs6484573	intergenic_variant	0.30979	G	A	1.07 (1.03, 1.12)	0.00118	1.09 (1.05, 1.12)	1.35e-07	0	7.9e-10
4.98e-10	1.12 (1.08, 1.15)	0.45	chr11	32371298	rs59961456	intergenic_variant	0.13755	G	T	1.14 (1.07, 1.2)	1.34e-05	1.1 (1.06, 1.15)	6.6e-06	0	7.9e-10
5.12e-10	1.12 (1.08, 1.15)	0.448	chr11	32372339	rs7105471	intergenic_variant	0.13755	A	G	1.14 (1.07, 1.2)	1.35e-05	1.1 (1.06, 1.15)	6.74e-06	0	7.9e-10
6.36e-10	1.08 (1.06, 1.11)	0.662	chr11	32373038	rs11031754	intergenic_variant	0.3098	T	G	1.07 (1.03, 1.12)	0.00118	1.09 (1.05, 1.12)	1.3e-07	0	7.9e-10
4.76e-10	1.12 (1.08, 1.16)	0.54	chr11	32376825	rs28460016	intergenic_variant	0.13697	G	T	1.13 (1.07, 1.2)	2.03e-05	1.11 (1.06, 1.16)	4.62e-06	0	7.9e-10
4.58e-10	1.08 (1.06, 1.11)	0.807	chr11	32377654	rs10835893	intergenic_variant	0.29208	T	C	1.08 (1.04, 1.13)	0.000658	1.09 (1.05, 1.12)	1.74e-07	0	7.9e-10
3.3e-10	1.08 (1.06, 1.11)	0.743	chr11	32380039	rs10767933	intergenic_variant	0.2927	G	A	1.08 (1.03, 1.12)	0.000752	1.09 (1.06, 1.12)	1.07e-07	0	7.9e-10
5.85e-11	1.09 (1.06, 1.12)	0.805	chr11	32383249	rs6484574	downstream_gene_variant	0.26496	C	G	1.09 (1.04, 1.13)	0.000304	1.09 (1.06, 1.13)	4.59e-08	WT1	4.6e-09
1.04e-09	1.09 (1.06, 1.12)	0.766	chr11	32383379	rs10835896	downstream_gene_variant	0.25382	G	A	1.08 (1.04, 1.13)	0.000839	1.09 (1.06, 1.13)	3.11e-07	WT1	4.6e-09
3.79e-10	1.08 (1.06, 1.11)	0.771	chr11	32384490	rs6484575	downstream_gene_variant	0.29206	C	G	1.08 (1.03, 1.12)	0.000707	1.09 (1.05, 1.12)	1.32e-07	WT1	4.6e-09
3.4e-10	1.08 (1.06, 1.11)	0.724	chr11	32384595	rs6484576	downstream_gene_variant	0.29269	G	A	1.08 (1.03, 1.12)	0.000815	1.09 (1.06, 1.12)	1.01e-07	WT1	4.6e-09
5.66e-10	1.12 (1.08, 1.15)	0.474	chr11	32385437	rs7120483	downstream_gene_variant	0.1373	C	G	1.13 (1.07, 1.2)	1.62e-05	1.11 (1.06, 1.15)	6.43e-06	WT1	4.6e-09
1.02e-09	1.09 (1.06, 1.12)	0.74	chr11	32385598	rs11031760	downstream_gene_variant	0.2538	C	T	1.08 (1.03, 1.13)	0.000916	1.09 (1.06, 1.13)	2.77e-07	WT1	4.6e-09
1e-09	1.09 (1.06, 1.12)	0.737	chr11	32385662	rs11031761	downstream_gene_variant	0.2538	T	C	1.08 (1.03, 1.13)	0.000917	1.09 (1.06, 1.13)	2.71e-07	WT1	4.6e-09
1.07e-09	1.09 (1.06, 1.12)	0.745	chr11	32386308	rs11031762	downstream_gene_variant	0.25379	G	C	1.08 (1.03, 1.13)	0.000917	1.09 (1.06, 1.13)	2.91e-07	WT1	4.6e-09
5.63e-10	1.12 (1.08, 1.15)	0.472	chr11	32387147	rs5030335	downstream_gene_variant	0.1373	A	G	1.13 (1.07, 1.2)	1.6e-05	1.11 (1.06, 1.15)	6.46e-06	WT1	4.6e-09
2.34e-10	1.09 (1.06, 1.11)	0.695	chr11	32388456	rs5030320	3_prime_UTR_variant	0.29268	C	T	1.08 (1.03, 1.12)	0.000813	1.09 (1.06, 1.12)	6.86e-08	WT1	4.6e-09
1.01e-09	1.33 (1.22, 1.46)	0.286	chr11	108267276	rs1800056	missense_variant	0.0138	C	T	1.24 (1.06, 1.44)	0.0112	1.38 (1.24, 1.54)	1.54e-08	ATM	5.1e-08
4.53e-12	1.28 (1.2, 1.37)	0.849	chr11	108272729	rs1800057	missense_variant	0.01997	G	C	1.27 (1.11, 1.44)	0.000673	1.29 (1.19, 1.4)	1.65e-09	ATM	5.1e-08
3.19e-12	1.29 (1.2, 1.38)	0.814	chr11	108278480	rs141379009	intron_variant	0.01997	G	T	1.27 (1.11, 1.44)	0.000676	1.29 (1.19, 1.4)	1.14e-09	ATM	7.9e-10
8.38e-09	0.91 (0.88, 0.94)	0.488	chr11	108304735	rs1801516	missense_variant	0.15213	A	G	0.92 (0.87, 0.97)	0.00452	0.9 (0.86, 0.94)	4.19e-07	ATM	5.1e-08
3.25e-12	1.29 (1.2, 1.38)	0.78	chr11	108444879	rs149934734	intron_variant	0.01997	T	C	1.27 (1.11, 1.44)	0.000666	1.3 (1.19, 1.41)	1.16e-09	C11orf65	7.9e-10
1.12e-11	1.28 (1.19, 1.37)	0.757	chr11	108486410	rs74911261	missense_variant	0.02005	A	G	1.26 (1.1, 1.43)	0.00106	1.29 (1.19, 1.4)	2.57e-09	KDELC2	5.1e-08
3.06e-09	1.1 (1.07, 1.14)	0.856	chr10	103920874	rs7907606	upstream_gene_variant	0.15533	G	T	1.1 (1.04, 1.15)	0.00101	1.1 (1.06, 1.15)	7.99e-07	OBFC1	4.6e-09
5.09e-10	1.1 (1.07, 1.14)	0.237	chr1	22021916	rs10917119	intergenic_variant	0.19558	A	G	1.13 (1.08, 1.18)	2.02e-06	1.09 (1.05, 1.13)	2.93e-05	0	7.9e-10
3.16e-10	1.1 (1.07, 1.14)	0.255	chr1	22022893	rs79050195	intergenic_variant	0.1957	T	C	1.13 (1.08, 1.19)	1.92e-06	1.09 (1.05, 1.13)	2e-05	0	7.9e-10
2.83e-10	1.1 (1.07, 1.14)	0.167	chr1	22026643	rs3768579	intergenic_variant	0.19972	A	G	1.13 (1.08, 1.19)	7.03e-07	1.08 (1.05, 1.13)	3.55e-05	0	7.9e-10
3.09e-10	1.1 (1.07, 1.14)	0.177	chr1	22028045	rs80173514	intergenic_variant	0.19968	A	C	1.13 (1.08, 1.19)	8.47e-07	1.08 (1.05, 1.13)	3.39e-05	0	7.9e-10
2.46e-10	1.1 (1.07, 1.14)	0.181	chr1	22032102	rs61778045	intergenic_variant	0.19974	A	G	1.13 (1.08, 1.19)	8.37e-07	1.09 (1.05, 1.13)	2.76e-05	0	7.9e-10
3.01e-10	1.1 (1.07, 1.14)	0.164	chr1	22032343	rs12027753	intergenic_variant	0.19969	T	C	1.13 (1.08, 1.19)	7.32e-07	1.08 (1.04, 1.12)	3.59e-05	0	7.9e-10
2.03e-10	1.1 (1.07, 1.14)	0.177	chr1	22033346	rs72665313	intergenic_variant	0.19974	C	T	1.13 (1.08, 1.19)	7.15e-07	1.09 (1.05, 1.13)	2.6e-05	0	7.9e-10
2.07e-10	1.1 (1.07, 1.14)	0.188	chr1	22034736	rs111992780	intergenic_variant	0.19974	T	C	1.13 (1.08, 1.19)	8.34e-07	1.09 (1.05, 1.13)	2.38e-05	0	7.9e-10
2.94e-10	1.1 (1.07, 1.14)	0.222	chr1	22039196	rs12405695	intergenic_variant	0.20168	T	C	1.13 (1.08, 1.18)	1.43e-06	1.09 (1.05, 1.13)	2.26e-05	0	7.9e-10
1.26e-10	1.1 (1.07, 1.14)	0.206	chr1	22040580	rs72665317	intergenic_variant	0.19972	G	T	1.13 (1.08, 1.19)	8.97e-07	1.09 (1.05, 1.13)	1.42e-05	0	7.9e-10
8.89e-11	1.1 (1.07, 1.14)	0.22	chr1	22044572	rs10917130	intergenic_variant	0.20005	G	T	1.13 (1.08, 1.19)	8.71e-07	1.09 (1.05, 1.13)	1.08e-05	0	7.9e-10
1.67e-12	1.11 (1.08, 1.14)	0.1	chr1	22051787	rs725158	upstream_gene_variant	0.21522	A	T	1.15 (1.1, 1.2)	1.88e-08	1.09 (1.05, 1.13)	4.78e-06	CDC42	4.6e-09
1.89e-12	1.11 (1.08, 1.14)	0.0989	chr1	22052387	rs3754496	upstream_gene_variant	0.21523	A	C	1.15 (1.1, 1.2)	1.91e-08	1.09 (1.05, 1.13)	5.26e-06	CDC42	4.6e-09
1.85e-12	1.11 (1.08, 1.14)	0.091	chr1	22062379	rs17837951	intron_variant	0.21522	T	C	1.15 (1.1, 1.2)	1.61e-08	1.09 (1.05, 1.13)	5.73e-06	CDC42	7.9e-10
2.61e-12	1.11 (1.08, 1.14)	0.102	chr1	22070505	rs56319427	intron_variant	0.21519	C	T	1.15 (1.09, 1.2)	2.46e-08	1.09 (1.05, 1.13)	5.84e-06	CDC42	7.9e-10
1.49e-12	1.11 (1.08, 1.14)	0.107	chr1	22076864	rs12038474	intron_variant	0.21523	A	G	1.15 (1.09, 1.2)	2.05e-08	1.09 (1.05, 1.13)	4.09e-06	CDC42	7.9e-10
1.99e-12	1.11 (1.08, 1.14)	0.0976	chr1	22088292	rs2268179	intron_variant	0.21523	T	G	1.15 (1.1, 1.2)	1.92e-08	1.09 (1.05, 1.13)	5.47e-06	CDC42	7.9e-10
1.88e-12	1.11 (1.08, 1.14)	0.0976	chr1	22088917	rs2268177	intron_variant	0.21522	T	A	1.15 (1.1, 1.2)	1.9e-08	1.09 (1.05, 1.13)	5.24e-06	CDC42	7.9e-10
5.09e-14	1.12 (1.09, 1.16)	0.0959	chr1	22096228	rs10917151	downstream_gene_variant	0.20124	A	G	1.16 (1.11, 1.22)	2.95e-09	1.1 (1.06, 1.14)	8.46e-07	CDC42	4.6e-09
5.9e-14	1.12 (1.09, 1.16)	0.101	chr1	22109953	rs7412010	intergenic_variant	0.20137	C	G	1.16 (1.11, 1.22)	3.66e-09	1.1 (1.06, 1.14)	8.27e-07	0	7.9e-10
8.39e-14	1.12 (1.09, 1.16)	0.146	chr1	22123994	rs2235529	intron_variant	0.19732	T	C	1.16 (1.1, 1.21)	9.31e-09	1.1 (1.06, 1.15)	6.21e-07	WNT4	7.9e-10
1.11e-12	1.12 (1.08, 1.15)	0.0945	chr1	22135618	rs12037376	intron_variant	0.19381	A	G	1.16 (1.1, 1.21)	1.27e-08	1.1 (1.05, 1.14)	4.48e-06	WNT4	7.9e-10
5.77e-13	1.12 (1.09, 1.15)	0.0641	chr1	22139327	rs61768001	intron_variant	0.18538	C	T	1.16 (1.11, 1.22)	5.05e-09	1.1 (1.05, 1.14)	4.17e-06	WNT4	7.9e-10
5.31e-13	1.12 (1.09, 1.15)	0.0642	chr1	22141722	rs3820282	intron_variant	0.18537	T	C	1.16 (1.11, 1.22)	4.84e-09	1.1 (1.06, 1.14)	4.01e-06	WNT4	7.9e-10
1.21e-11	1.12 (1.08, 1.15)	0.0874	chr1	22143914	rs56318008	upstream_gene_variant	0.17667	T	C	1.16 (1.1, 1.22)	4.08e-08	1.09 (1.05, 1.13)	1.48e-05	WNT4	4.6e-09
1.51e-11	1.11 (1.08, 1.15)	0.083	chr1	22143958	rs55938609	upstream_gene_variant	0.17667	C	G	1.16 (1.1, 1.22)	4.07e-08	1.09 (1.05, 1.13)	1.78e-05	WNT4	4.6e-09
Supplementary table 2. Association results for variants reaching genome-wide significance in meta-analysis of leiomyoma
1Odds-ratios correspond to effect alleles. 2Marker positions are according to GRCh38/hg38
Abbreviations: P Meta, P-value for fixed effects meta-analysis; OR, Odds ratio; P het, P-value for heterogeneity in the effect estimate; EAF, minor allele frequency; EA, effect allele; OA, other allele; ICE, results from Icelandic dataset; UKB, results from UK Biobank dataset; GWS P thresh., P-value threshold used for different variant annotation classes as described by Sveinbjornsson G et al. Na…
