# Supplementary material for: Variants associating with uterine leiomyoma highlight genetic background shared by various cancers and hormone-related traits
Source: Nat Commun. 2018 Sep 7;9:3636. doi: 10.1038/s41467-018-05428-6 (PMC6128903; doi:10.1038/s41467-018-05428-6)
Supplement: Supplementary file 7 — Supplementary Data 4 [file 41467_2018_5428_MOESM7_ESM.xlsx]

## Sheet: Sheet1
P Meta	OR1 (95%CI) Meta	Phet	Chrom	Pos hg382	Marker Name	coding_effect	EAF	EA	OA	ICE OR1	ICE P	UKB OR1	UKB P	Gene
5.09e-10	1.1 (1.07, 1.14)	0.237	chr1	22021916	rs10917119	intergenic_variant	0.19558	A	G	1.13 (1.08, 1.18)	2.02e-06	1.09 (1.05, 1.13)	2.93e-05	LOC101928043
3.16e-10	1.1 (1.07, 1.14)	0.255	chr1	22022893	rs79050195	intergenic_variant	0.1957	T	C	1.13 (1.08, 1.19)	1.92e-06	1.09 (1.05, 1.13)	2e-05	LOC101928043
2.83e-10	1.1 (1.07, 1.14)	0.167	chr1	22026643	rs3768579	intergenic_variant	0.19972	A	G	1.13 (1.08, 1.19)	7.03e-07	1.08 (1.05, 1.13)	3.55e-05	LINC00339
3.09e-10	1.1 (1.07, 1.14)	0.177	chr1	22028045	rs80173514	intergenic_variant	0.19968	A	C	1.13 (1.08, 1.19)	8.47e-07	1.08 (1.05, 1.13)	3.39e-05	LINC00339
2.46e-10	1.1 (1.07, 1.14)	0.181	chr1	22032102	rs61778045	intergenic_variant	0.19974	A	G	1.13 (1.08, 1.19)	8.37e-07	1.09 (1.05, 1.13)	2.76e-05	LINC00339
3.01e-10	1.1 (1.07, 1.14)	0.164	chr1	22032343	rs12027753	intergenic_variant	0.19969	T	C	1.13 (1.08, 1.19)	7.32e-07	1.08 (1.04, 1.12)	3.59e-05	LINC00339
2.03e-10	1.1 (1.07, 1.14)	0.177	chr1	22033346	rs72665313	intergenic_variant	0.19974	C	T	1.13 (1.08, 1.19)	7.15e-07	1.09 (1.05, 1.13)	2.6e-05	LINC00339
2.07e-10	1.1 (1.07, 1.14)	0.188	chr1	22034736	rs111992780	intergenic_variant	0.19974	T	C	1.13 (1.08, 1.19)	8.34e-07	1.09 (1.05, 1.13)	2.38e-05	LINC00339
2.94e-10	1.1 (1.07, 1.14)	0.222	chr1	22039196	rs12405695	intergenic_variant	0.20168	T	C	1.13 (1.08, 1.18)	1.43e-06	1.09 (1.05, 1.13)	2.26e-05	LINC00339
1.26e-10	1.1 (1.07, 1.14)	0.206	chr1	22040580	rs72665317	intergenic_variant	0.19972	G	T	1.13 (1.08, 1.19)	8.97e-07	1.09 (1.05, 1.13)	1.42e-05	LINC00339
8.89e-11	1.1 (1.07, 1.14)	0.22	chr1	22044572	rs10917130	intergenic_variant	0.20005	G	T	1.13 (1.08, 1.19)	8.71e-07	1.09 (1.05, 1.13)	1.08e-05	CDC42
1.97e-08	1.15 (1.09, 1.2)	0.782	chr1	22048315	rs60087035	upstream_gene_variant	0.21532	C	T	1.15 (1.09, 1.2)	2.13e-08	1.39 (0.73, 2.67)	0.637	CDC42
1.67e-12	1.11 (1.08, 1.14)	0.1	chr1	22051787	rs725158	upstream_gene_variant	0.21522	A	T	1.15 (1.1, 1.2)	1.88e-08	1.09 (1.05, 1.13)	4.78e-06	CDC42
1.89e-12	1.11 (1.08, 1.14)	0.0989	chr1	22052387	rs3754496	upstream_gene_variant	0.21523	A	C	1.15 (1.1, 1.2)	1.91e-08	1.09 (1.05, 1.13)	5.26e-06	CDC42
1.85e-12	1.11 (1.08, 1.14)	0.091	chr1	22062379	rs17837951	intron_variant	0.21522	T	C	1.15 (1.1, 1.2)	1.61e-08	1.09 (1.05, 1.13)	5.73e-06	CDC42
2.3e-08	1.15 (1.09, 1.2)	1	chr1	22069795	rs143103359	intron_variant	0.21531	T	TTTG	1.15 (1.09, 1.2)	2.3e-08	NA	NA	CDC42
2.61e-12	1.11 (1.08, 1.14)	0.102	chr1	22070505	rs56319427	intron_variant	0.21519	C	T	1.15 (1.09, 1.2)	2.46e-08	1.09 (1.05, 1.13)	5.84e-06	CDC42
1.49e-12	1.11 (1.08, 1.14)	0.107	chr1	22076864	rs12038474	intron_variant	0.21523	A	G	1.15 (1.09, 1.2)	2.05e-08	1.09 (1.05, 1.13)	4.09e-06	CDC42
2.34e-08	1.15 (1.09, 1.2)	0.961	chr1	22080609	rs3216547	intron_variant	0.21469	C	CT	1.15 (1.09, 1.2)	2.34e-08	0.02 (0, 659.61)	0.909	CDC42
1.99e-12	1.11 (1.08, 1.14)	0.0976	chr1	22088292	rs2268179	intron_variant	0.21523	T	G	1.15 (1.1, 1.2)	1.92e-08	1.09 (1.05, 1.13)	5.47e-06	CDC42
1.88e-12	1.11 (1.08, 1.14)	0.0976	chr1	22088917	rs2268177	intron_variant	0.21522	T	A	1.15 (1.1, 1.2)	1.9e-08	1.09 (1.05, 1.13)	5.24e-06	CDC42
5.09e-14	1.12 (1.09, 1.16)	0.0959	chr1	22096228	rs10917151	downstream_gene_variant	0.20124	A	G	1.16 (1.11, 1.22)	2.95e-09	1.1 (1.06, 1.14)	8.46e-07	CDC42
5.9e-14	1.12 (1.09, 1.16)	0.101	chr1	22109953	rs7412010	intergenic_variant	0.20137	C	G	1.16 (1.11, 1.22)	3.66e-09	1.1 (1.06, 1.14)	8.27e-07	WNT4
8.39e-14	1.12 (1.09, 1.16)	0.146	chr1	22123994	rs2235529	intron_variant	0.19732	T	C	1.16 (1.1, 1.21)	9.31e-09	1.1 (1.06, 1.15)	6.21e-07	WNT4
5.44e-09	1.09 (1.06, 1.12)	0.118	chr1	22132301	rs12404660	intron_variant	0.22264	G	A	1.12 (1.07, 1.18)	1.81e-06	1.07 (1.03, 1.11)	0.000216	WNT4
1.11e-12	1.12 (1.08, 1.15)	0.0945	chr1	22135618	rs12037376	intron_variant	0.19381	A	G	1.16 (1.1, 1.21)	1.27e-08	1.1 (1.05, 1.14)	4.48e-06	WNT4
5.77e-13	1.12 (1.09, 1.15)	0.0641	chr1	22139327	rs61768001	intron_variant	0.18538	C	T	1.16 (1.11, 1.22)	5.05e-09	1.1 (1.05, 1.14)	4.17e-06	WNT4
5.31e-13	1.12 (1.09, 1.15)	0.0642	chr1	22141722	rs3820282	intron_variant	0.18537	T	C	1.16 (1.11, 1.22)	4.84e-09	1.1 (1.06, 1.14)	4.01e-06	WNT4
1.21e-11	1.12 (1.08, 1.15)	0.0874	chr1	22143914	rs56318008	upstream_gene_variant	0.17667	T	C	1.16 (1.1, 1.22)	4.08e-08	1.09 (1.05, 1.13)	1.48e-05	WNT4
1.51e-11	1.11 (1.08, 1.15)	0.083	chr1	22143958	rs55938609	upstream_gene_variant	0.17667	C	G	1.16 (1.1, 1.22)	4.07e-08	1.09 (1.05, 1.13)	1.78e-05	WNT4
1.78e-08	1.08 (1.06, 1.12)	0.101	chr1	22156136	rs12410251	intergenic_variant	0.24546	T	G	1.12 (1.07, 1.17)	1.98e-06	1.07 (1.03, 1.1)	0.000595	WNT4
1.79e-08	1.09 (1.06, 1.12)	0.164	chr1	22166394	rs3920498	intergenic_variant	0.23291	C	G	1.11 (1.07, 1.17)	5.58e-06	1.07 (1.03, 1.11)	0.000308	WNT4
3.76e-09	1.09 (1.06, 1.12)	0.956	chr1	248897507	rs4335411	intergenic_variant	0.73729	A	G	1.09 (1.04, 1.14)	0.000282	1.09 (1.05, 1.13)	3.43e-06	PGBD2
2.54e-08	0.91 (0.88, 0.94)	0.81	chr10	103879663	rs911547	3_prime_UTR_variant	0.85322	A	G	0.91 (0.86, 0.95)	0.000515	0.91 (0.88, 0.95)	1.29e-05	STN1
1.52e-08	0.91 (0.88, 0.94)	0.751	chr10	103915096	rs1265164	intron_variant	0.87485	G	A	0.91 (0.86, 0.97)	0.00291	0.9 (0.87, 0.94)	1.41e-06	STN1
1.98e-08	0.91 (0.88, 0.94)	0.776	chr10	103916188	rs9419958	intron_variant	0.87484	C	T	0.91 (0.86, 0.97)	0.00287	0.9 (0.87, 0.94)	1.89e-06	STN1
1.94e-08	0.91 (0.88, 0.94)	0.784	chr10	103916707	rs9420907	intron_variant	0.87479	A	C	0.91 (0.86, 0.97)	0.00278	0.9 (0.87, 0.94)	1.91e-06	STN1
8.73e-09	0.91 (0.88, 0.94)	0.872	chr10	103918139	rs4387287	5_prime_UTR_variant	0.84736	C	A	0.92 (0.87, 0.96)	0.00168	0.91 (0.88, 0.94)	1.41e-06	STN1
5.97e-09	0.91 (0.88, 0.94)	0.823	chr10	103919583	rs2488002	upstream_gene_variant	0.84735	T	C	0.91 (0.87, 0.96)	0.00157	0.91 (0.87, 0.94)	1.02e-06	STN1
3.06e-09	1.1 (1.07, 1.14)	0.856	chr10	103920874	rs7907606	upstream_gene_variant	0.15533	G	T	1.1 (1.04, 1.15)	0.00101	1.1 (1.06, 1.15)	7.99e-07	STN1
6.6e-09	1.1 (1.06, 1.13)	0.807	chr10	103922538	rs11813268	upstream_gene_variant	0.15264	T	C	1.09 (1.04, 1.15)	0.00168	1.1 (1.06, 1.14)	1.05e-06	STN1
4.07e-08	1.1 (1.06, 1.14)	0.856	chr10	103927874	rs11591710	intergenic_variant	0.12137	C	A	1.1 (1.04, 1.16)	0.00285	1.1 (1.06, 1.15)	4.04e-06	STN1
1.67e-15	1.2 (1.15, 1.26)	0.717	chr11	197557	rs7103852	splice_region_variant	0.90988	G	A	1.19 (1.11, 1.28)	3.06e-06	1.21 (1.14, 1.28)	1.02e-10	ODF3
1.31e-14	0.84 (0.8, 0.87)	0.706	chr11	199492	rs72878024	missense_variant	0.0871	A	G	0.85 (0.79, 0.91)	9.91e-06	0.83 (0.78, 0.88)	2.58e-10	ODF3
9.39e-15	1.19 (1.14, 1.25)	0.521	chr11	200289	rs7114102	downstream_gene_variant	0.90477	T	A	1.17 (1.09, 1.26)	1.15e-05	1.21 (1.14, 1.28)	1.38e-10	ODF3
2.09e-11	0.82 (0.77, 0.87)	0.139	chr11	201922	rs111876722	downstream_gene_variant	0.04457	C	T	0.77 (0.69, 0.85)	5.98e-07	0.84 (0.79, 0.9)	2.52e-06	BET1L
1.44e-11	0.81 (0.77, 0.86)	0.384	chr11	202017	rs73386631	downstream_gene_variant	0.04297	T	C	0.78 (0.71, 0.87)	4.81e-06	0.83 (0.77, 0.89)	4.53e-07	BET1L
2.2e-08	1.08 (1.05, 1.1)	0.503	chr11	202253	rs939916	downstream_gene_variant	0.68933	A	G	1.09 (1.04, 1.14)	0.000147	1.07 (1.04, 1.1)	3.11e-05	BET1L
1.57e-11	0.81 (0.77, 0.86)	0.373	chr11	202565	rs11245990	upstream_gene_variant	0.04297	T	C	0.78 (0.71, 0.87)	4.8e-06	0.83 (0.77, 0.89)	4.83e-07	BET1L
1.62e-11	0.81 (0.77, 0.86)	0.37	chr11	202873	rs73386635	upstream_gene_variant	0.04297	G	A	0.78 (0.71, 0.87)	4.8e-06	0.83 (0.77, 0.89)	4.99e-07	BET1L
1.64e-11	0.81 (0.77, 0.86)	0.368	chr11	203235	rs73386640	3_prime_UTR_variant	0.04297	G	A	0.78 (0.71, 0.87)	4.8e-06	0.83 (0.77, 0.89)	5.03e-07	BET1L
1.37e-11	0.81 (0.77, 0.86)	0.35	chr11	203788	rs2280543	3_prime_UTR_variant	0.04296	T	C	0.78 (0.7, 0.86)	3.89e-06	0.83 (0.77, 0.89)	5.01e-07	BET1L
3.22e-11	0.82 (0.77, 0.87)	0.297	chr11	204680	rs11245997	3_prime_UTR_variant	0.04306	A	G	0.78 (0.7, 0.86)	3.84e-06	0.83 (0.78, 0.9)	1.08e-06	BET1L
8.1e-16	0.83 (0.79, 0.87)	0.68	chr11	205113	rs11551933	3_prime_UTR_variant	0.09024	C	T	0.84 (0.78, 0.9)	2.91e-06	0.82 (0.78, 0.87)	5.1e-11	BET1L
1.26e-11	0.81 (0.77, 0.86)	0.345	chr11	205780	rs3782122	upstream_gene_variant	0.04306	A	T	0.78 (0.7, 0.86)	3.58e-06	0.83 (0.77, 0.89)	4.93e-07	BET1L
1.15e-11	0.81 (0.77, 0.86)	0.35	chr11	205935	rs3782121	upstream_gene_variant	0.04306	A	G	0.78 (0.7, 0.86)	3.6e-06	0.83 (0.77, 0.89)	4.5e-07	BET1L
9.35e-12	0.81 (0.76, 0.86)	0.361	chr11	210899	rs11246001	upstream_gene_variant	0.04305	T	C	0.78 (0.7, 0.86)	3.56e-06	0.83 (0.77, 0.89)	3.77e-07	RIC8A
4.33e-11	0.82 (0.77, 0.87)	0.559	chr11	211447	rs11246002	upstream_gene_variant	0.04348	A	G	0.8 (0.72, 0.88)	2.02e-05	0.83 (0.77, 0.89)	4.13e-07	RIC8A
6.16e-16	0.83 (0.79, 0.87)	0.702	chr11	211650	rs12420105	upstream_gene_variant	0.09031	A	G	0.84 (0.78, 0.9)	2.36e-06	0.82 (0.78, 0.87)	4.8e-11	RIC8A
6.74e-16	0.83 (0.79, 0.87)	0.708	chr11	211862	rs12421799	upstream_gene_variant	0.09031	C	A	0.84 (0.78, 0.9)	2.36e-06	0.82 (0.78, 0.87)	5.27e-11	RIC8A
1.64e-11	0.81 (0.77, 0.86)	0.342	chr11	213723	rs11246003	downstream_gene_variant	0.04315	G	T	0.78 (0.7, 0.86)	3.69e-06	0.83 (0.77, 0.89)	6.2e-07	RIC8A
1.56e-11	0.81 (0.77, 0.86)	0.334	chr11	213740	rs12226698	downstream_gene_variant	0.04303	T	C	0.78 (0.7, 0.86)	3.49e-06	0.83 (0.77, 0.89)	6.14e-07	RIC8A
1.07e-15	0.83 (0.79, 0.87)	0.61	chr11	214716	rs500840	3_prime_UTR_variant	0.0909	A	G	0.84 (0.79, 0.91)	4.56e-06	0.82 (0.78, 0.87)	4.16e-11	RIC8A
1.82e-11	0.81 (0.77, 0.86)	0.325	chr11	215904	rs12226402	3_prime_UTR_variant	0.04303	A	G	0.78 (0.7, 0.86)	3.47e-06	0.83 (0.77, 0.89)	7.11e-07	SIRT3
1.55e-11	0.81 (0.77, 0.86)	0.33	chr11	216056	rs12226697	3_prime_UTR_variant	0.04303	A	G	0.78 (0.7, 0.86)	3.37e-06	0.83 (0.77, 0.89)	6.28e-07	SIRT3
5.06e-16	0.83 (0.79, 0.87)	0.646	chr11	219967	rs538053	downstream_gene_variant	0.09047	G	T	0.84 (0.78, 0.9)	3.09e-06	0.82 (0.78, 0.87)	2.93e-11	SIRT3
5.16e-16	0.83 (0.79, 0.87)	0.661	chr11	221195	rs570204	intron_variant	0.09036	C	T	0.84 (0.78, 0.9)	2.9e-06	0.82 (0.78, 0.87)	3.21e-11	SIRT3
1.79e-11	0.81 (0.77, 0.86)	0.39	chr11	224063	rs12222188	intron_variant	0.04373	A	G	0.78 (0.71, 0.87)	4.98e-06	0.83 (0.77, 0.89)	5.48e-07	SIRT3
2.08e-11	0.81 (0.77, 0.86)	0.35	chr11	224845	rs73392700	intron_variant	0.04312	C	G	0.78 (0.7, 0.86)	4.08e-06	0.83 (0.77, 0.89)	7.28e-07	SIRT3
3.09e-16	0.83 (0.79, 0.86)	0.583	chr11	225196	rs507139	intron_variant	0.08882	A	G	0.84 (0.78, 0.9)	3.7e-06	0.82 (0.77, 0.87)	1.43e-11	SIRT3
9.46e-09	0.68 (0.6, 0.78)	0.58	chr11	229439	rs117629395	intron_variant	0.01426	T	C	0.71 (0.6, 0.85)	0.000287	0.66 (0.55, 0.79)	7.33e-06	SIRT3
5.52e-10	0.89 (0.86, 0.92)	0.488	chr11	230368	rs536715	intron_variant	0.1327	T	C	0.91 (0.85, 0.96)	0.0012	0.88 (0.84, 0.92)	9.5e-08	SIRT3
7.2e-10	0.89 (0.86, 0.92)	0.496	chr11	232098	rs1212931	upstream_gene_variant	0.13274	C	T	0.91 (0.86, 0.96)	0.00126	0.88 (0.84, 0.92)	1.2e-07	SIRT3
9.61e-16	0.83 (0.79, 0.87)	0.655	chr11	232419	rs34725261	upstream_gene_variant	0.09017	T	C	0.84 (0.78, 0.9)	3.73e-06	0.82 (0.78, 0.87)	4.67e-11	SIRT3
8.2e-16	0.83 (0.79, 0.87)	0.645	chr11	232491	rs492715	upstream_gene_variant	0.09017	T	G	0.84 (0.78, 0.9)	3.72e-06	0.82 (0.78, 0.87)	3.97e-11	SIRT3
8.19e-16	0.83 (0.79, 0.87)	0.645	chr11	232855	rs547025	upstream_gene_variant	0.09017	C	T	0.84 (0.78, 0.9)	3.71e-06	0.82 (0.78, 0.87)	3.97e-11	SIRT3
5.96e-10	0.89 (0.86, 0.92)	0.523	chr11	234249	rs513161	upstream_gene_variant	0.13305	C	T	0.9 (0.85, 0.96)	0.00105	0.88 (0.84, 0.92)	1.2e-07	SIRT3
1.3e-11	0.81 (0.76, 0.86)	0.297	chr11	241124	rs12225799	upstream_gene_variant	0.0435	G	C	0.77 (0.7, 0.86)	2.14e-06	0.83 (0.77, 0.89)	7.66e-07	PSMD13
6.03e-09	0.68 (0.6, 0.77)	0.65	chr11	241284	rs138060871	upstream_gene_variant	0.01394	A	G	0.7 (0.59, 0.84)	0.000216	0.66 (0.56, 0.79)	6.45e-06	PSMD13
4.2e-10	0.89 (0.86, 0.92)	0.577	chr11	246678	rs524555	intron_variant	0.13251	A	T	0.9 (0.85, 0.95)	0.000772	0.88 (0.84, 0.92)	1.2e-07	PSMD13
6.81e-09	0.9 (0.87, 0.93)	0.11	chr11	248044	rs11246035	intron_variant	0.2044	T	C	0.93 (0.89, 0.97)	0.0054	0.88 (0.84, 0.92)	9.85e-08	PSMD13
7.07e-15	0.84 (0.8, 0.88)	0.639	chr11	248181	rs559422	intron_variant	0.09336	C	A	0.85 (0.79, 0.91)	1.12e-05	0.83 (0.79, 0.88)	1.18e-10	PSMD13
1.37e-14	0.84 (0.81, 0.88)	0.702	chr11	249097	rs498217	intron_variant	0.0995	G	A	0.85 (0.79, 0.91)	5.44e-06	0.84 (0.79, 0.88)	4.82e-10	PSMD13
1.13e-14	0.84 (0.8, 0.88)	0.7	chr11	249253	rs480059	intron_variant	0.09976	G	A	0.85 (0.79, 0.91)	5.11e-06	0.83 (0.79, 0.88)	4.24e-10	PSMD13
1.01e-15	0.83 (0.79, 0.87)	0.675	chr11	249536	rs1205823	intron_variant	0.09039	C	T	0.84 (0.78, 0.9)	3.44e-06	0.82 (0.78, 0.87)	5.37e-11	PSMD13
6.02e-16	0.83 (0.79, 0.87)	0.764	chr11	250075	rs508693	intron_variant	0.08853	G	A	0.84 (0.78, 0.9)	2.1e-06	0.82 (0.78, 0.87)	5.42e-11	PSMD13
1.54e-14	0.85 (0.82, 0.89)	0.0967	chr11	252818	rs1045502	3_prime_UTR_variant	0.11321	A	G	0.89 (0.83, 0.94)	0.000327	0.83 (0.78, 0.87)	2.7e-12	PSMD13
1.96e-14	0.85 (0.82, 0.89)	0.0987	chr11	252942	rs1045577	3_prime_UTR_variant	0.11327	A	G	0.89 (0.83, 0.94)	0.000345	0.83 (0.78, 0.87)	3.31e-12	PSMD13
1.37e-14	0.85 (0.82, 0.89)	0.0957	chr11	253958	rs2686878	downstream_gene_variant	0.11358	A	G	0.89 (0.83, 0.94)	0.000317	0.83 (0.78, 0.87)	2.45e-12	PSMD13
1.4e-14	0.85 (0.82, 0.89)	0.1	chr11	257030	rs532483	downstream_gene_variant	0.11349	A	G	0.89 (0.83, 0.94)	0.000305	0.83 (0.78, 0.87)	2.7e-12	PSMD13
2.02e-14	0.85 (0.82, 0.89)	0.116	chr11	257308	rs939924	downstream_gene_variant	0.1165	C	T	0.89 (0.84, 0.94)	0.0003	0.83 (0.79, 0.87)	4.47e-12	PSMD13
1.33e-14	0.85 (0.82, 0.89)	0.102	chr11	258646	rs2734242	intergenic_variant	0.11376	T	G	0.89 (0.83, 0.94)	0.000293	0.83 (0.78, 0.87)	2.69e-12	PSMD13
1.39e-14	0.85 (0.82, 0.89)	0.0995	chr11	262106	rs151035694	intergenic_variant	0.11373	A	G	0.89 (0.83, 0.94)	0.000311	0.83 (0.78, 0.87)	2.62e-12	PSMD13
5.89e-16	0.83 (0.79, 0.87)	0.785	chr11	265481	rs11246042	intergenic_variant	0.08849	A	G	0.84 (0.78, 0.9)	2.02e-06	0.82 (0.78, 0.87)	5.56e-11	PSMD13
3.5e-15	0.84 (0.8, 0.87)	0.871	chr11	270514	rs17156153	intergenic_variant	0.0895	T	C	0.83 (0.77, 0.89)	1.23e-06	0.84 (0.79, 0.89)	5.59e-10	NLRP6
1.29e-10	0.88 (0.84, 0.91)	0.59	chr11	274188	rs11246043	upstream_gene_variant	0.12506	G	A	0.87 (0.81, 0.92)	9.02e-06	0.89 (0.84, 0.93)	2.87e-06	NLRP6
2.01e-10	0.88 (0.85, 0.91)	0.622	chr11	274397	rs11246044	upstream_gene_variant	0.12491	A	G	0.87 (0.82, 0.92)	1.27e-05	0.89 (0.84, 0.93)	3.28e-06	NLRP6
2.22e-10	0.88 (0.85, 0.91)	0.634	chr11	274780	rs11246045	upstream_gene_variant	0.12489	C	T	0.87 (0.82, 0.92)	1.41e-05	0.89 (0.84, 0.93)	3.3e-06	NLRP6
1.77e-10	0.88 (0.84, 0.91)	0.623	chr11	275752	rs12419714	upstream_gene_variant	0.1252	C	G	0.87 (0.82, 0.92)	1.2e-05	0.89 (0.84, 0.93)	3.06e-06	NLRP6
2.19e-14	1.14 (1.1, 1.17)	0.837	chr11	32273338	rs11031685	intergenic_variant	0.15929	T	C	1.14 (1.08, 1.2)	1.91e-06	1.13 (1.09, 1.18)	2.28e-09	WT1
3.56e-14	1.13 (1.1, 1.17)	0.851	chr11	32274563	rs11031688	intergenic_variant	0.15717	T	C	1.14 (1.08, 1.2)	2.86e-06	1.13 (1.09, 1.18)	2.52e-09	WT1
6.58e-09	1.13 (1.09, 1.18)	0.765	chr11	32276094	rs3920533	intergenic_variant	0.09362	T	G	1.14 (1.07, 1.22)	0.000144	1.12 (1.07, 1.18)	1.12e-05	WT1
3.03e-14	1.13 (1.1, 1.17)	0.849	chr11	32277678	rs11031690	intergenic_variant	0.15717	A	G	1.14 (1.08, 1.2)	2.7e-06	1.13 (1.09, 1.18)	2.26e-09	WT1
3.41e-14	1.13 (1.1, 1.17)	0.851	chr11	32282749	rs2900666	intergenic_variant	0.15707	T	C	1.14 (1.08, 1.2)	2.89e-06	1.13 (1.09, 1.18)	2.39e-09	WT1
3.38e-14	1.14 (1.1, 1.18)	0.823	chr11	32284662	rs11031691	intergenic_variant	0.14536	A	C	1.15 (1.09, 1.21)	1.93e-06	1.14 (1.09, 1.18)	3.51e-09	WT1
3.62e-14	1.13 (1.1, 1.17)	0.844	chr11	32285780	rs4603277	intergenic_variant	0.15706	G	A	1.14 (1.08, 1.2)	2.87e-06	1.13 (1.09, 1.18)	2.55e-09	WT1
4.09e-13	1.12 (1.09, 1.16)	0.806	chr11	32287433	rs11823078	intergenic_variant	0.16322	C	T	1.13 (1.07, 1.19)	7.91e-06	1.12 (1.08, 1.16)	1.07e-08	WT1
1.56e-13	1.12 (1.09, 1.16)	0.981	chr11	32294364	rs7944771	intergenic_variant	0.16729	C	T	1.12 (1.07, 1.18)	1.55e-05	1.12 (1.08, 1.17)	2.17e-09	WT1
2.05e-13	1.12 (1.09, 1.16)	0.948	chr11	32294886	rs10835879	intergenic_variant	0.16475	A	T	1.12 (1.07, 1.18)	2.11e-05	1.13 (1.08, 1.17)	2.11e-09	WT1
1.15e-14	1.13 (1.1, 1.17)	0.967	chr11	32296749	rs7116279	intergenic_variant	0.16083	A	C	1.13 (1.07, 1.19)	6.38e-06	1.13 (1.09, 1.18)	3.72e-10	WT1
2.01e-10	1.1 (1.07, 1.13)	0.67	chr11	32301313	rs10835881	intergenic_variant	0.19939	C	A	1.11 (1.06, 1.16)	5.02e-05	1.09 (1.06, 1.13)	8.71e-07	WT1
6.54e-14	1.13 (1.09, 1.16)	0.884	chr11	32306518	rs7928458	intergenic_variant	0.16367	T	C	1.13 (1.07, 1.19)	7.26e-06	1.12 (1.08, 1.17)	1.88e-09	WT1
7.32e-14	1.13 (1.09, 1.16)	0.877	chr11	32307019	rs10835883	intergenic_variant	0.16366	T	C	1.13 (1.07, 1.19)	7.19e-06	1.12 (1.08, 1.17)	2.12e-09	WT1
7.82e-14	1.13 (1.09, 1.16)	0.872	chr11	32307380	rs10488685	intergenic_variant	0.16366	T	C	1.13 (1.07, 1.19)	7.19e-06	1.12 (1.08, 1.17)	2.26e-09	WT1
6.42e-13	1.12 (1.08, 1.15)	0.772	chr11	32308572	rs11031704	intergenic_variant	0.17181	C	T	1.12 (1.07, 1.18)	1.12e-05	1.11 (1.07, 1.16)	1.19e-08	WT1
6.7e-13	1.12 (1.08, 1.15)	0.753	chr11	32309129	rs7944182	intergenic_variant	0.17179	T	A	1.13 (1.07, 1.18)	1.04e-05	1.11 (1.07, 1.15)	1.33e-08	WT1
6.49e-13	1.12 (1.08, 1.15)	0.749	chr11	32310045	rs10835884	intergenic_variant	0.17181	G	A	1.13 (1.07, 1.18)	1.01e-05	1.11 (1.07, 1.15)	1.32e-08	WT1
6.84e-13	1.12 (1.08, 1.15)	0.746	chr11	32310157	rs10835885	intergenic_variant	0.17181	A	G	1.13 (1.07, 1.18)	1e-05	1.11 (1.07, 1.15)	1.4e-08	WT1
8.27e-14	1.13 (1.09, 1.16)	0.839	chr11	32310474	rs1022625	intergenic_variant	0.16367	G	A	1.13 (1.07, 1.19)	6.58e-06	1.12 (1.08, 1.17)	2.59e-09	WT1
7.32e-13	1.12 (1.08, 1.15)	0.746	chr11	32310561	rs1022624	intergenic_variant	0.17181	G	A	1.13 (1.07, 1.18)	1.03e-05	1.11 (1.07, 1.15)	1.46e-08	WT1
6.19e-13	1.12 (1.08, 1.15)	0.723	chr11	32311032	rs2003731	intergenic_variant	0.17183	T	C	1.13 (1.07, 1.18)	8.59e-06	1.11 (1.07, 1.15)	1.46e-08	WT1
6.07e-13	1.12 (1.08, 1.15)	0.73	chr11	32311449	rs742996	intergenic_variant	0.17292	T	C	1.13 (1.07, 1.18)	8.66e-06	1.11 (1.07, 1.15)	1.42e-08	WT1
5.92e-14	1.13 (1.09, 1.16)	0.839	chr11	32311567	rs742995	intergenic_variant	0.16363	T	A	1.13 (1.07, 1.19)	5.57e-06	1.12 (1.08, 1.17)	2.18e-09	WT1
5.66e-14	1.13 (1.09, 1.16)	0.844	chr11	32311831	rs742994	intergenic_variant	0.16363	C	T	1.13 (1.07, 1.19)	5.55e-06	1.12 (1.08, 1.17)	2.09e-09	WT1
2.48e-10	1.1 (1.07, 1.13)	0.615	chr11	32312554	rs12361455	intergenic_variant	0.19934	A	G	1.11 (1.06, 1.16)	4.1e-05	1.09 (1.06, 1.13)	1.26e-06	WT1
3.23e-14	1.13 (1.1, 1.17)	0.855	chr11	32312995	rs61889170	intergenic_variant	0.15197	C	T	1.14 (1.08, 1.2)	4.42e-06	1.13 (1.09, 1.18)	1.49e-09	WT1
1.46e-14	1.13 (1.1, 1.17)	0.914	chr11	32315541	rs61889172	intergenic_variant	0.15655	T	C	1.14 (1.08, 1.2)	4.53e-06	1.13 (1.09, 1.18)	6.6e-10	WT1
1.37e-14	1.13 (1.1, 1.17)	0.914	chr11	32316700	rs61889173	intergenic_variant	0.15654	T	C	1.14 (1.08, 1.2)	4.46e-06	1.13 (1.09, 1.18)	6.3e-10	WT1
1.14e-14	1.13 (1.1, 1.17)	0.914	chr11	32320477	rs11031714	intergenic_variant	0.15653	A	G	1.14 (1.08, 1.2)	4.22e-06	1.13 (1.09, 1.18)	5.49e-10	WT1
1.14e-14	1.13 (1.1, 1.17)	0.914	chr11	32320971	rs7121219	intergenic_variant	0.15653	A	G	1.14 (1.08, 1.2)	4.19e-06	1.13 (1.09, 1.18)	5.57e-10	WT1
4.41e-15	1.14 (1.1, 1.17)	0.965	chr11	32321618	rs12285028	intergenic_variant	0.15654	G	A	1.14 (1.08, 1.2)	4.17e-06	1.13 (1.09, 1.18)	2.15e-10	WT1
4.43e-15	1.14 (1.1, 1.17)	0.963	chr11	32321666	rs12285041	intergenic_variant	0.15654	G	A	1.14 (1.08, 1.2)	4.17e-06	1.13 (1.09, 1.18)	2.16e-10	WT1
2.07e-15	1.14 (1.1, 1.17)	0.937	chr11	32325288	rs11031716	intergenic_variant	0.15708	G	A	1.13 (1.08, 1.2)	5.47e-06	1.14 (1.09, 1.18)	7.7e-11	WT1
1.84e-15	1.14 (1.1, 1.17)	0.939	chr11	32325318	rs11828433	intergenic_variant	0.15697	A	G	1.13 (1.08, 1.2)	5.18e-06	1.14 (1.1, 1.18)	7.19e-11	WT1
1.59e-15	1.14 (1.1, 1.17)	0.939	chr11	32329881	rs7106353	intergenic_variant	0.15659	T	C	1.13 (1.08, 1.2)	5.16e-06	1.14 (1.1, 1.18)	6.25e-11	WT1
4.68e-12	1.11 (1.08, 1.14)	0.709	chr11	32330854	rs12278882	intergenic_variant	0.19034	G	C	1.12 (1.06, 1.17)	1.62e-05	1.1 (1.07, 1.14)	6e-08	WT1
2e-11	1.11 (1.07, 1.14)	0.935	chr11	32331718	rs12280757	intergenic_variant	0.18769	A	G	1.1 (1.05, 1.16)	0.000131	1.11 (1.07, 1.15)	3.61e-08	WT1
6.52e-11	1.1 (1.07, 1.14)	0.905	chr11	32333790	rs7123725	intergenic_variant	0.19078	T	G	1.1 (1.05, 1.15)	0.000212	1.1 (1.07, 1.14)	7.41e-08	WT1
1.42e-14	1.13 (1.09, 1.16)	0.501	chr11	32334582	rs7127500	intergenic_variant	0.16685	T	C	1.14 (1.09, 1.2)	6.53e-07	1.12 (1.08, 1.16)	3.45e-09	WT1
9.85e-15	1.13 (1.09, 1.16)	0.526	chr11	32337367	rs11031724	intergenic_variant	0.16683	G	A	1.14 (1.09, 1.2)	6.74e-07	1.12 (1.08, 1.16)	2.37e-09	WT1
8.97e-11	1.08 (1.06, 1.11)	0.709	chr11	32338676	rs12789861	intergenic_variant	0.44187	C	T	1.07 (1.03, 1.12)	0.000555	1.08 (1.05, 1.12)	3.8e-08	WT1
8.01e-12	1.1 (1.07, 1.14)	0.573	chr11	32339306	rs11031726	intergenic_variant	0.20006	G	A	1.12 (1.07, 1.17)	1.11e-05	1.1 (1.06, 1.14)	1.37e-07	WT1
9.22e-12	1.1 (1.07, 1.14)	0.58	chr11	32340139	rs10767930	intergenic_variant	0.19996	C	T	1.12 (1.06, 1.17)	1.21e-05	1.1 (1.06, 1.14)	1.45e-07	WT1
9.41e-12	1.1 (1.07, 1.14)	0.578	chr11	32340251	rs10767931	intergenic_variant	0.19996	G	A	1.12 (1.06, 1.17)	1.21e-05	1.1 (1.06, 1.14)	1.48e-07	WT1
5.44e-16	1.14 (1.1, 1.17)	0.96	chr11	32342070	rs11031728	intergenic_variant	0.15804	G	C	1.14 (1.08, 1.2)	2.26e-06	1.14 (1.1, 1.18)	4.77e-11	WT1
5.79e-15	1.13 (1.1, 1.17)	0.965	chr11	32342641	rs2057178	intergenic_variant	0.15637	A	G	1.14 (1.08, 1.2)	5.03e-06	1.13 (1.09, 1.18)	2.36e-10	WT1
8.37e-13	1.11 (1.08, 1.14)	0.665	chr11	32343520	rs11031729	intergenic_variant	0.1947	C	T	1.12 (1.07, 1.18)	7.92e-06	1.11 (1.07, 1.14)	2.08e-08	WT1
5.43e-16	1.14 (1.1, 1.17)	0.962	chr11	32343884	rs11031731	intergenic_variant	0.15803	A	G	1.14 (1.08, 1.2)	2.28e-06	1.14 (1.1, 1.18)	4.71e-11	WT1
1.03e-12	1.11 (1.08, 1.14)	0.682	chr11	32345780	rs10835887	intergenic_variant	0.19484	G	A	1.12 (1.07, 1.18)	9.04e-06	1.11 (1.07, 1.14)	2.28e-08	WT1
7.92e-12	1.11 (1.08, 1.14)	0.683	chr11	32345791	rs10835888	intergenic_variant	0.19319	A	T	1.12 (1.06, 1.17)	1.88e-05	1.1 (1.06, 1.14)	8.68e-08	WT1
5.31e-15	1.13 (1.1, 1.17)	0.991	chr11	32345816	rs11031733	intergenic_variant	0.15654	C	G	1.13 (1.08, 1.2)	5.85e-06	1.13 (1.09, 1.18)	1.86e-10	WT1
3.76e-15	1.14 (1.1, 1.17)	0.97	chr11	32346024	rs61889186	intergenic_variant	0.15654	G	C	1.13 (1.08, 1.2)	5.85e-06	1.14 (1.09, 1.18)	1.32e-10	WT1
6.77e-12	1.11 (1.08, 1.14)	0.695	chr11	32346337	rs7122775	intergenic_variant	0.19318	C	G	1.12 (1.06, 1.17)	1.92e-05	1.1 (1.06, 1.14)	7.32e-08	WT1
1.38e-11	1.08 (1.06, 1.11)	0.518	chr11	32346911	rs2207549	intergenic_variant	0.43045	T	A	1.07 (1.03, 1.12)	0.000699	1.09 (1.06, 1.12)	3.99e-09	WT1
1.14e-12	1.09 (1.06, 1.12)	0.583	chr11	32347198	rs2207548	intergenic_variant	0.40468	A	C	1.08 (1.04, 1.12)	0.000239	1.1 (1.06, 1.13)	9.65e-10	WT1
2.09e-15	1.14 (1.1, 1.17)	0.948	chr11	32348057	rs61889187	intergenic_variant	0.15817	A	T	1.14 (1.08, 1.2)	3.04e-06	1.14 (1.09, 1.18)	1.38e-10	WT1
1.1e-15	1.14 (1.1, 1.17)	0.998	chr11	32348834	rs10835889	intergenic_variant	0.15799	A	G	1.14 (1.08, 1.2)	3.26e-06	1.14 (1.09, 1.18)	6.77e-11	WT1
9.25e-10	1.08 (1.05, 1.1)	0.431	chr11	32351226	rs11031737	intergenic_variant	0.49204	A	G	1.06 (1.02, 1.1)	0.00341	1.08 (1.05, 1.11)	5.52e-08	WT1
1.48e-08	1.07 (1.05, 1.1)	0.398	chr11	32354123	rs1884232	intergenic_variant	0.52089	A	G	1.06 (1.02, 1.1)	0.00904	1.08 (1.05, 1.11)	3.45e-07	WT1
7.09e-09	1.11 (1.07, 1.15)	0.785	chr11	32355853	rs12282630	intergenic_variant	0.1295	G	A	1.12 (1.06, 1.18)	0.000219	1.11 (1.06, 1.16)	8.04e-06	WT1
2.01e-08	1.11 (1.07, 1.15)	0.706	chr11	32358115	rs17673047	intergenic_variant	0.12949	A	G	1.12 (1.06, 1.18)	0.000224	1.1 (1.06, 1.15)	2.2e-05	WT1
2.15e-08	1.07 (1.05, 1.09)	0.422	chr11	32358975	rs7118294	intergenic_variant	0.52092	C	T	1.06 (1.02, 1.09)	0.00923	1.08 (1.05, 1.11)	5.12e-07	WT1
1.92e-08	1.07 (1.05, 1.09)	0.407	chr11	32359497	rs2418900	intergenic_variant	0.52084	A	G	1.05 (1.02, 1.09)	0.00947	1.08 (1.05, 1.11)	4.35e-07	WT1
7.02e-09	1.12 (1.08, 1.16)	0.998	chr11	32360101	rs7122664	intergenic_variant	0.12945	A	T	1.12 (1.06, 1.18)	0.000207	1.12 (1.07, 1.17)	8.75e-06	WT1
2.97e-08	1.11 (1.07, 1.15)	0.642	chr11	32361051	rs148239172	intergenic_variant	0.12945	A	G	1.12 (1.06, 1.18)	0.000203	1.1 (1.05, 1.15)	3.48e-05	WT1
1.36e-09	1.08 (1.05, 1.1)	0.382	chr11	32361095	rs10767932	intergenic_variant	0.49181	G	A	1.06 (1.02, 1.1)	0.00479	1.08 (1.05, 1.11)	5.51e-08	WT1
3.7e-08	1.11 (1.07, 1.14)	0.669	chr11	32361308	rs113790153	intergenic_variant	0.12928	G	A	1.12 (1.06, 1.18)	0.000252	1.1 (1.05, 1.15)	3.58e-05	WT1
2.91e-08	1.11 (1.07, 1.15)	0.642	chr11	32361631	rs111603441	intergenic_variant	0.12946	T	C	1.12 (1.06, 1.18)	0.000202	1.1 (1.05, 1.15)	3.4e-05	WT1
3.24e-08	1.11 (1.07, 1.14)	0.63	chr11	32362909	rs72896066	intergenic_variant	0.12946	G	A	1.12 (1.06, 1.18)	0.000203	1.1 (1.05, 1.15)	3.76e-05	WT1
1.13e-09	1.09 (1.06, 1.12)	0.783	chr11	32363400	rs2418902	intergenic_variant	0.23916	G	A	1.09 (1.05, 1.14)	0.000154	1.09 (1.05, 1.12)	1.75e-06	WT1
2.84e-08	1.11 (1.07, 1.15)	0.647	chr11	32363467	rs72896067	intergenic_variant	0.12947	T	A	1.12 (1.06, 1.18)	0.000205	1.1 (1.05, 1.15)	3.3e-05	WT1
1.06e-09	1.09 (1.06, 1.12)	0.791	chr11	32364112	rs3858437	intergenic_variant	0.23924	A	G	1.09 (1.05, 1.14)	0.000155	1.09 (1.05, 1.12)	1.65e-06	WT1
1.21e-09	1.09 (1.06, 1.12)	0.778	chr11	32364329	rs61889189	intergenic_variant	0.23918	G	T	1.09 (1.05, 1.14)	0.000154	1.09 (1.05, 1.12)	1.88e-06	WT1
1.78e-08	1.07 (1.05, 1.09)	0.387	chr11	32364434	rs10835891	intergenic_variant	0.52084	T	C	1.05 (1.02, 1.09)	0.00988	1.08 (1.05, 1.11)	3.76e-07	WT1
1.35e-10	1.09 (1.06, 1.12)	0.986	chr11	32365889	rs11031748	intergenic_variant	0.24195	T	G	1.09 (1.05, 1.14)	0.00016	1.09 (1.06, 1.13)	2.04e-07	WT1
1.85e-08	1.09 (1.06, 1.12)	0.783	chr11	32366039	rs111600086	intergenic_variant	0.22008	T	G	1.08 (1.03, 1.13)	0.00173	1.09 (1.05, 1.13)	2.86e-06	WT1
7.2e-09	1.08 (1.05, 1.11)	0.618	chr11	32366071	rs7101933	intergenic_variant	0.29382	G	C	1.07 (1.03, 1.12)	0.00199	1.09 (1.05, 1.12)	8.8e-07	WT1
1.93e-10	1.09 (1.06, 1.12)	0.852	chr11	32366484	rs7105664	intergenic_variant	0.2507	A	G	1.09 (1.04, 1.14)	0.000336	1.09 (1.06, 1.13)	1.41e-07	WT1
3.22e-10	1.09 (1.06, 1.12)	0.833	chr11	32367081	rs58736369	intergenic_variant	0.25203	A	T	1.09 (1.04, 1.13)	0.000431	1.09 (1.06, 1.13)	1.84e-07	WT1
3.26e-10	1.09 (1.06, 1.12)	0.833	chr11	32367136	rs58222320	intergenic_variant	0.25203	A	G	1.09 (1.04, 1.13)	0.000431	1.09 (1.06, 1.13)	1.87e-07	WT1
3.4e-10	1.09 (1.06, 1.12)	0.836	chr11	32367366	rs60923278	intergenic_variant	0.25204	C	T	1.09 (1.04, 1.13)	0.000431	1.09 (1.06, 1.13)	1.95e-07	WT1
3.29e-10	1.09 (1.06, 1.12)	0.833	chr11	32367555	rs61889204	intergenic_variant	0.25204	A	G	1.09 (1.04, 1.13)	0.000431	1.09 (1.06, 1.13)	1.89e-07	WT1
2.55e-10	1.09 (1.06, 1.12)	0.809	chr11	32367591	rs73473704	intergenic_variant	0.25204	A	G	1.09 (1.04, 1.13)	0.000431	1.09 (1.06, 1.13)	1.45e-07	WT1
2.59e-10	1.09 (1.06, 1.12)	0.766	chr11	32370144	rs11031752	intergenic_variant	0.25223	A	G	1.08 (1.04, 1.13)	0.000512	1.09 (1.06, 1.13)	1.23e-07	WT1
9.74e-10	1.09 (1.06, 1.12)	0.724	chr11	32370504	rs7937976	intergenic_variant	0.25405	G	T	1.08 (1.03, 1.13)	0.00098	1.09 (1.06, 1.13)	2.46e-07	WT1
6.64e-10	1.08 (1.06, 1.11)	0.664	chr11	32370705	rs6484573	intergenic_variant	0.30979	G	A	1.07 (1.03, 1.12)	0.00118	1.09 (1.05, 1.12)	1.35e-07	WT1
1.06e-09	1.09 (1.06, 1.12)	0.732	chr11	32370849	rs7951745	intergenic_variant	0.25405	T	C	1.08 (1.03, 1.13)	0.00098	1.09 (1.06, 1.13)	2.7e-07	WT1
4.98e-10	1.12 (1.08, 1.15)	0.45	chr11	32371298	rs59961456	intergenic_variant	0.13755	G	T	1.14 (1.07, 1.2)	1.34e-05	1.1 (1.06, 1.15)	6.6e-06	WT1
5.12e-10	1.12 (1.08, 1.15)	0.448	chr11	32372339	rs7105471	intergenic_variant	0.13755	A	G	1.14 (1.07, 1.2)	1.35e-05	1.1 (1.06, 1.15)	6.74e-06	WT1
6.36e-10	1.08 (1.06, 1.11)	0.662	chr11	32373038	rs11031754	intergenic_variant	0.3098	T	G	1.07 (1.03, 1.12)	0.00118	1.09 (1.05, 1.12)	1.3e-07	WT1
9.82e-10	1.09 (1.06, 1.12)	0.724	chr11	32374626	rs7925851	intergenic_variant	0.25406	A	T	1.08 (1.03, 1.13)	0.000973	1.09 (1.06, 1.13)	2.49e-07	WT1
1.02e-09	1.09 (1.06, 1.12)	0.727	chr11	32375039	rs7939496	intergenic_variant	0.25406	G	A	1.08 (1.03, 1.13)	0.000974	1.09 (1.06, 1.13)	2.58e-07	WT1
1.06e-08	1.08 (1.05, 1.11)	0.698	chr11	32375660	rs7943119	intergenic_variant	0.29802	G	A	1.07 (1.03, 1.12)	0.00238	1.08 (1.05, 1.12)	1.15e-06	WT1
4.76e-10	1.12 (1.08, 1.16)	0.54	chr11	32376825	rs28460016	intergenic_variant	0.13697	G	T	1.13 (1.07, 1.2)	2.03e-05	1.11 (1.06, 1.16)	4.62e-06	WT1
4.58e-10	1.08 (1.06, 1.11)	0.807	chr11	32377654	rs10835893	intergenic_variant	0.29208	T	C	1.08 (1.04, 1.13)	0.000658	1.09 (1.05, 1.12)	1.74e-07	WT1
1.24e-09	1.09 (1.06, 1.12)	0.782	chr11	32379490	rs7946388	intergenic_variant	0.25381	A	C	1.08 (1.04, 1.13)	0.000836	1.09 (1.06, 1.13)	3.76e-07	WT1
1.23e-09	1.09 (1.06, 1.12)	0.779	chr11	32379511	rs11031757	intergenic_variant	0.25381	G	A	1.08 (1.04, 1.13)	0.000837	1.09 (1.06, 1.13)	3.69e-07	WT1
1.09e-09	1.09 (1.06, 1.12)	0.771	chr11	32379868	rs10835894	intergenic_variant	0.25381	C	T	1.08 (1.04, 1.13)	0.000837	1.09 (1.06, 1.13)	3.28e-07	WT1
3.3e-10	1.08 (1.06, 1.11)	0.743	chr11	32380039	rs10767933	intergenic_variant	0.2927	G	A	1.08 (1.03, 1.12)	0.000752	1.09 (1.06, 1.12)	1.07e-07	WT1
1.07e-09	1.09 (1.06, 1.12)	0.769	chr11	32381315	rs7116169	intergenic_variant	0.25381	C	T	1.08 (1.04, 1.13)	0.000839	1.09 (1.06, 1.13)	3.2e-07	WT1
1.1e-09	1.09 (1.06, 1.12)	0.771	chr11	32381902	rs7926620	intergenic_variant	0.25381	A	C	1.08 (1.04, 1.13)	0.000839	1.09 (1.06, 1.13)	3.28e-07	WT1
1.06e-09	1.09 (1.06, 1.12)	0.769	chr11	32381946	rs7926521	intergenic_variant	0.25381	G	A	1.08 (1.04, 1.13)	0.000839	1.09 (1.06, 1.13)	3.18e-07	WT1
5.85e-11	1.09 (1.06, 1.12)	0.805	chr11	32383249	rs6484574	downstream_gene_variant	0.26496	C	G	1.09 (1.04, 1.13)	0.000304	1.09 (1.06, 1.13)	4.59e-08	WT1
1.04e-09	1.09 (1.06, 1.12)	0.766	chr11	32383379	rs10835896	downstream_gene_variant	0.25382	G	A	1.08 (1.04, 1.13)	0.000839	1.09 (1.06, 1.13)	3.11e-07	WT1
6.13e-09	1.08 (1.05, 1.11)	0.766	chr11	32383809	rs12574749	downstream_gene_variant	0.28092	A	C	1.07 (1.03, 1.12)	0.00168	1.08 (1.05, 1.12)	9.55e-07	WT1
3.79e-10	1.08 (1.06, 1.11)	0.771	chr11	32384490	rs6484575	downstream_gene_variant	0.29206	C	G	1.08 (1.03, 1.12)	0.000707	1.09 (1.05, 1.12)	1.32e-07	WT1
3.4e-10	1.08 (1.06, 1.11)	0.724	chr11	32384595	rs6484576	downstream_gene_variant	0.29269	G	A	1.08 (1.03, 1.12)	0.000815	1.09 (1.06, 1.12)	1.01e-07	WT1
5.66e-10	1.12 (1.08, 1.15)	0.474	chr11	32385437	rs7120483	downstream_gene_variant	0.1373	C	G	1.13 (1.07, 1.2)	1.62e-05	1.11 (1.06, 1.15)	6.43e-06	WT1
1.02e-09	1.09 (1.06, 1.12)	0.74	chr11	32385598	rs11031760	downstream_gene_variant	0.2538	C	T	1.08 (1.03, 1.13)	0.000916	1.09 (1.06, 1.13)	2.77e-07	WT1
1e-09	1.09 (1.06, 1.12)	0.737	chr11	32385662	rs11031761	downstream_gene_variant	0.2538	T	C	1.08 (1.03, 1.13)	0.000917	1.09 (1.06, 1.13)	2.71e-07	WT1
1.07e-09	1.09 (1.06, 1.12)	0.745	chr11	32386308	rs11031762	downstream_gene_variant	0.25379	G	C	1.08 (1.03, 1.13)	0.000917	1.09 (1.06, 1.13)	2.91e-07	WT1
5.63e-10	1.12 (1.08, 1.15)	0.472	chr11	32387147	rs5030335	downstream_gene_variant	0.1373	A	G	1.13 (1.07, 1.2)	1.6e-05	1.11 (1.06, 1.15)	6.46e-06	WT1
2.34e-10	1.09 (1.06, 1.11)	0.695	chr11	32388456	rs5030320	3_prime_UTR_variant	0.29268	C	T	1.08 (1.03, 1.12)	0.000813	1.09 (1.06, 1.12)	6.86e-08	WT1
3.79e-08	1.08 (1.05, 1.11)	0.973	chr11	32415663	rs5030218	intron_variant	0.23119	C	T	1.08 (1.03, 1.13)	0.00151	1.08 (1.05, 1.12)	7.04e-06	WT1
3.37e-08	1.08 (1.05, 1.11)	0.96	chr11	32416131	rs2295082	intron_variant	0.23119	C	G	1.08 (1.03, 1.13)	0.00151	1.08 (1.05, 1.12)	6.25e-06	WT1
3.28e-08	1.08 (1.05, 1.11)	0.954	chr11	32416368	rs2234587	intron_variant	0.2312	G	T	1.08 (1.03, 1.13)	0.00151	1.08 (1.05, 1.12)	6.04e-06	WT1
2.58e-08	1.08 (1.05, 1.11)	0.927	chr11	32416931	rs5030207	intron_variant	0.2312	C	T	1.08 (1.03, 1.13)	0.00152	1.08 (1.05, 1.12)	4.7e-06	WT1
2.81e-08	1.08 (1.05, 1.11)	0.935	chr11	32417153	rs5030201	intron_variant	0.2312	A	G	1.08 (1.03, 1.13)	0.00152	1.08 (1.05, 1.12)	5.15e-06	WT1
2.95e-08	1.08 (1.05, 1.11)	0.938	chr11	32417492	rs2295081	intron_variant	0.23131	C	T	1.08 (1.03, 1.13)	0.00152	1.08 (1.05, 1.12)	5.39e-06	WT1
2.7e-08	1.08 (1.05, 1.11)	0.93	chr11	32418278	rs7107082	intron_variant	0.23132	T	C	1.08 (1.03, 1.13)	0.00153	1.08 (1.05, 1.12)	4.91e-06	WT1
2.91e-08	1.08 (1.05, 1.11)	0.903	chr11	32420729	rs11824258	intron_variant	0.23138	G	A	1.08 (1.03, 1.13)	0.00168	1.08 (1.05, 1.12)	4.83e-06	WT1
2.97e-08	1.08 (1.05, 1.11)	0.865	chr11	32421090	rs3858445	intron_variant	0.26039	G	A	1.08 (1.03, 1.12)	0.00168	1.08 (1.05, 1.12)	4.88e-06	WT1
1e-09	1.08 (1.06, 1.11)	0.703	chr11	32422474	rs2418910	intron_variant	0.28591	G	A	1.09 (1.05, 1.14)	0.000102	1.08 (1.05, 1.11)	2.24e-06	WT1
1.14e-09	1.08 (1.06, 1.11)	0.709	chr11	32422601	rs2900741	intron_variant	0.28597	A	G	1.09 (1.05, 1.14)	0.000109	1.08 (1.05, 1.11)	2.41e-06	WT1
1.05e-09	1.08 (1.06, 1.11)	0.706	chr11	32422829	rs11031775	intron_variant	0.28599	C	T	1.09 (1.05, 1.14)	0.000105	1.08 (1.05, 1.11)	2.31e-06	WT1
1.6e-09	1.08 (1.05, 1.1)	0.158	chr11	35048521	rs2785152	intergenic_variant	0.51015	T	C	1.1 (1.06, 1.15)	2.84e-06	1.06 (1.03, 1.09)	4.92e-05	PDHX
9.68e-09	1.07 (1.05, 1.1)	0.237	chr11	35050571	rs2553783	intergenic_variant	0.49975	C	T	1.09 (1.05, 1.14)	1.6e-05	1.06 (1.03, 1.09)	7.46e-05	PDHX
1.04e-08	1.07 (1.05, 1.1)	0.251	chr11	35052305	rs879487	intergenic_variant	0.49962	G	C	1.09 (1.05, 1.14)	1.9e-05	1.06 (1.03, 1.09)	7.05e-05	PDHX
1.09e-08	1.07 (1.05, 1.1)	0.251	chr11	35053118	rs693163	intergenic_variant	0.49962	T	C	1.09 (1.05, 1.14)	1.94e-05	1.06 (1.03, 1.09)	7.23e-05	PDHX
9.9e-09	1.07 (1.05, 1.1)	0.256	chr11	35053419	rs627096	intergenic_variant	0.49962	A	C	1.09 (1.05, 1.14)	1.93e-05	1.06 (1.03, 1.09)	6.71e-05	PDHX
9.33e-09	1.07 (1.05, 1.1)	0.24	chr11	35056037	rs2553777	intergenic_variant	0.49974	G	C	1.09 (1.05, 1.14)	1.62e-05	1.06 (1.03, 1.09)	7.15e-05	PDHX
1e-08	1.07 (1.05, 1.1)	0.235	chr11	35056662	rs2785146	intergenic_variant	0.49967	C	T	1.09 (1.05, 1.14)	1.63e-05	1.06 (1.03, 1.09)	7.56e-05	PDHX
3.65e-09	1.07 (1.05, 1.1)	0.314	chr11	35062086	rs2553773	intergenic_variant	0.52329	G	C	1.09 (1.05, 1.14)	2.03e-05	1.06 (1.03, 1.09)	2.65e-05	PDHX
3.13e-08	1.07 (1.04, 1.09)	0.408	chr11	35063045	rs2732552	intergenic_variant	0.51655	C	T	1.08 (1.04, 1.13)	9.64e-05	1.06 (1.03, 1.09)	5.99e-05	PDHX
3.06e-08	1.07 (1.04, 1.09)	0.408	chr11	35063288	rs2785202	intergenic_variant	0.51655	C	G	1.08 (1.04, 1.13)	9.52e-05	1.06 (1.03, 1.09)	5.93e-05	PDHX
4.93e-09	1.07 (1.05, 1.1)	0.465	chr11	35063906	rs2553772	intergenic_variant	0.50688	G	T	1.09 (1.04, 1.13)	6.3e-05	1.07 (1.04, 1.1)	1.5e-05	PDHX
2.95e-08	1.07 (1.04, 1.09)	0.345	chr11	35066771	rs2732550	intergenic_variant	0.52382	G	T	1.09 (1.04, 1.13)	6.26e-05	1.06 (1.03, 1.09)	7.78e-05	LOC100507144
4.23e-09	1.07 (1.05, 1.1)	0.392	chr11	35066852	rs2732549	intergenic_variant	0.51416	A	G	1.09 (1.05, 1.13)	3.83e-05	1.07 (1.04, 1.1)	1.89e-05	LOC100507144
3.48e-08	1.07 (1.04, 1.09)	0.397	chr11	35067136	rs2732547	intergenic_variant	0.51656	C	T	1.08 (1.04, 1.13)	9.47e-05	1.06 (1.03, 1.09)	6.69e-05	LOC100507144
3.74e-08	1.07 (1.04, 1.09)	0.382	chr11	35067291	rs2785201	intergenic_variant	0.51656	C	G	1.08 (1.04, 1.13)	8.92e-05	1.06 (1.03, 1.09)	7.45e-05	LOC100507144
4.26e-08	1.07 (1.04, 1.09)	0.383	chr11	35067538	rs2732546	intergenic_variant	0.51654	C	T	1.08 (1.04, 1.13)	9.54e-05	1.06 (1.03, 1.09)	7.99e-05	LOC100507144
5.71e-09	1.07 (1.05, 1.1)	0.441	chr11	35067974	rs1895821	intergenic_variant	0.5069	C	T	1.09 (1.04, 1.13)	5.97e-05	1.07 (1.04, 1.1)	1.78e-05	LOC100507144
2.7e-08	1.07 (1.04, 1.09)	0.337	chr11	35068797	rs675970	intergenic_variant	0.52383	G	A	1.09 (1.05, 1.13)	5.75e-05	1.06 (1.03, 1.09)	7.62e-05	LOC100507144
4.49e-09	1.07 (1.05, 1.1)	0.383	chr11	35071223	rs1834459	intergenic_variant	0.51401	A	G	1.09 (1.05, 1.13)	3.76e-05	1.06 (1.04, 1.1)	2.02e-05	LOC100507144
4.04e-09	1.07 (1.05, 1.1)	0.396	chr11	35071404	rs2732544	intergenic_variant	0.51399	C	T	1.09 (1.05, 1.13)	3.93e-05	1.07 (1.04, 1.1)	1.77e-05	LOC100507144
6.35e-09	1.07 (1.05, 1.1)	0.451	chr11	35071523	rs2785197	intergenic_variant	0.50671	G	A	1.09 (1.04, 1.13)	6.55e-05	1.07 (1.04, 1.1)	1.83e-05	LOC100507144
6.25e-09	1.07 (1.05, 1.1)	0.453	chr11	35072944	rs1116470	intergenic_variant	0.50677	C	T	1.09 (1.04, 1.13)	6.61e-05	1.07 (1.04, 1.1)	1.79e-05	LOC100507144
7.1e-09	1.07 (1.05, 1.1)	0.444	chr11	35073085	rs1116471	intergenic_variant	0.50678	G	A	1.09 (1.04, 1.13)	6.6e-05	1.06 (1.04, 1.09)	2.02e-05	LOC100507144
6.16e-09	1.07 (1.05, 1.1)	0.439	chr11	35073707	rs2785194	intergenic_variant	0.50679	C	T	1.09 (1.04, 1.13)	6.09e-05	1.07 (1.04, 1.1)	1.88e-05	LOC100507144
6.05e-09	1.07 (1.05, 1.1)	0.458	chr11	35073888	rs2785193	intergenic_variant	0.5068	C	A	1.09 (1.04, 1.13)	6.73e-05	1.07 (1.04, 1.1)	1.71e-05	LOC100507144
4.3e-09	1.07 (1.05, 1.1)	0.405	chr11	35073939	rs2732540	intergenic_variant	0.51405	G	A	1.09 (1.05, 1.13)	4.25e-05	1.07 (1.04, 1.1)	1.77e-05	LOC100507144
6e-09	1.07 (1.05, 1.1)	0.458	chr11	35074018	rs1834460	intergenic_variant	0.5068	C	T	1.09 (1.04, 1.13)	6.65e-05	1.07 (1.04, 1.1)	1.72e-05	LOC100507144
7.38e-09	1.07 (1.05, 1.1)	0.441	chr11	35074763	rs2098878	intergenic_variant	0.5068	G	A	1.09 (1.04, 1.13)	6.57e-05	1.06 (1.04, 1.09)	2.1e-05	LOC100507144
4.51e-09	1.07 (1.05, 1.1)	0.399	chr11	35075120	rs2553827	intergenic_variant	0.51406	A	G	1.09 (1.05, 1.13)	4.16e-05	1.07 (1.04, 1.1)	1.88e-05	LOC100507144
7.75e-09	1.07 (1.05, 1.1)	0.436	chr11	35075211	rs2553826	intergenic_variant	0.5068	C	T	1.09 (1.04, 1.13)	6.53e-05	1.06 (1.04, 1.09)	2.21e-05	LOC100507144
4.57e-09	1.07 (1.05, 1.1)	0.394	chr11	35075448	rs429503	intergenic_variant	0.5141	T	G	1.09 (1.05, 1.13)	4.03e-05	1.07 (1.04, 1.1)	1.95e-05	LOC100507144
4.56e-09	1.07 (1.05, 1.1)	0.392	chr11	35076646	rs387619	intergenic_variant	0.51414	C	T	1.09 (1.05, 1.13)	3.97e-05	1.07 (1.04, 1.1)	1.97e-05	LOC100507144
8.05e-09	1.07 (1.05, 1.1)	0.441	chr11	35076719	rs1425805	intergenic_variant	0.50679	C	T	1.09 (1.04, 1.13)	6.81e-05	1.06 (1.04, 1.09)	2.22e-05	LOC100507144
1.54e-08	1.3 (1.19, 1.42)	0.531	chr11	108033092	rs36034326	intron_variant	0.01401	G	A	1.24 (1.07, 1.45)	0.00889	1.33 (1.19, 1.47)	4.31e-07	CUL5
1.06e-08	1.19 (1.12, 1.26)	0.491	chr11	108094663	rs71488291	intron_variant	0.02597	G	A	1.24 (1.1, 1.39)	0.000565	1.18 (1.1, 1.26)	3.89e-06	CUL5
4.35e-08	1.4 (1.24, 1.57)	0.108	chr11	108134722	rs187858642	intron_variant	0.01305	A	G	1.27 (1.08, 1.48)	0.00609	1.54 (1.31, 1.81)	5.61e-07	ACAT1
4.36e-08	0.91 (0.88, 0.94)	0.416	chr11	108135455	rs4754296	intron_variant	0.14563	G	T	0.93 (0.88, 0.98)	0.011	0.9 (0.86, 0.94)	8.77e-07	ACAT1
3.64e-08	0.91 (0.88, 0.94)	0.403	chr11	108139374	rs61913679	intron_variant	0.14547	G	T	0.93 (0.88, 0.98)	0.0109	0.9 (0.86, 0.94)	7.25e-07	ACAT1
7.76e-09	0.9 (0.88, 0.94)	0.642	chr11	108145780	rs55788757	intron_variant	0.14974	A	C	0.92 (0.87, 0.97)	0.00248	0.9 (0.86, 0.94)	7.85e-07	ACAT1
6.17e-09	0.9 (0.87, 0.93)	0.467	chr11	108168315	rs4754300	intron_variant	0.15212	C	T	0.92 (0.87, 0.97)	0.0041	0.9 (0.86, 0.93)	3.29e-07	NPAT
5.69e-09	0.9 (0.87, 0.93)	0.49	chr11	108171089	rs73006208	intron_variant	0.14847	A	G	0.92 (0.87, 0.97)	0.00375	0.9 (0.86, 0.93)	3.39e-07	NPAT
1.11e-08	1.07 (1.05, 1.1)	0.493	chr11	108174268	rs7129527	intron_variant	0.3485	G	A	1.09 (1.04, 1.13)	0.000135	1.07 (1.04, 1.1)	1.66e-05	NPAT
5.51e-09	0.9 (0.87, 0.93)	0.456	chr11	108177255	rs1519074	intron_variant	0.15212	G	A	0.92 (0.87, 0.97)	0.00415	0.9 (0.86, 0.93)	2.86e-07	NPAT
2.23e-08	0.9 (0.87, 0.94)	0.616	chr11	108202001	rs73006226	intron_variant	0.14318	A	C	0.91 (0.87, 0.97)	0.00272	0.9 (0.86, 0.94)	2.04e-06	NPAT
5.9e-09	0.9 (0.87, 0.93)	0.429	chr11	108209856	rs111741588	intron_variant	0.15228	C	T	0.92 (0.87, 0.97)	0.00479	0.9 (0.86, 0.93)	2.59e-07	NPAT
1.21e-08	1.07 (1.05, 1.1)	0.484	chr11	108217120	rs228606	intron_variant	0.34851	T	G	1.09 (1.04, 1.13)	0.000132	1.07 (1.04, 1.1)	1.83e-05	NPAT
6.59e-09	0.9 (0.88, 0.94)	0.469	chr11	108218424	rs73006241	upstream_gene_variant	0.15212	C	T	0.92 (0.87, 0.97)	0.00422	0.9 (0.86, 0.93)	3.43e-07	NPAT
8.71e-09	1.07 (1.05, 1.1)	0.528	chr11	108234866	rs228595	intron_variant	0.34838	A	G	1.09 (1.04, 1.13)	0.000146	1.07 (1.04, 1.1)	1.25e-05	ATM
5.08e-09	0.9 (0.87, 0.93)	0.441	chr11	108239936	rs55985317	intron_variant	0.15218	G	A	0.92 (0.87, 0.97)	0.00437	0.9 (0.86, 0.93)	2.47e-07	ATM
5e-09	0.9 (0.87, 0.93)	0.445	chr11	108255626	rs117813661	intron_variant	0.15216	G	A	0.92 (0.87, 0.97)	0.00422	0.9 (0.86, 0.93)	2.52e-07	ATM
1.01e-09	1.33 (1.22, 1.46)	0.286	chr11	108267276	rs1800056	missense_variant	0.0138	C	T	1.24 (1.06, 1.44)	0.0112	1.38 (1.24, 1.54)	1.54e-08	ATM
5.08e-09	0.9 (0.87, 0.93)	0.44	chr11	108269789	rs3092991	intron_variant	0.15216	G	A	0.92 (0.87, 0.97)	0.00441	0.9 (0.86, 0.93)	2.44e-07	ATM
6.74e-09	1.07 (1.05, 1.1)	0.515	chr11	108270974	rs651030	intron_variant	0.34891	T	G	1.09 (1.04, 1.13)	0.000124	1.07 (1.04, 1.1)	1.11e-05	ATM
4.53e-12	1.28 (1.2, 1.37)	0.849	chr11	108272729	rs1800057	missense_variant	0.01997	G	C	1.27 (1.11, 1.44)	0.000673	1.29 (1.19, 1.4)	1.65e-09	ATM
5.95e-09	0.9 (0.87, 0.93)	0.452	chr11	108274522	rs4753835	intron_variant	0.15217	T	C	0.92 (0.87, 0.97)	0.00442	0.9 (0.86, 0.93)	2.9e-07	ATM
4.53e-09	0.9 (0.87, 0.93)	0.43	chr11	108275572	rs111929914	intron_variant	0.15217	T	C	0.92 (0.87, 0.97)	0.00442	0.89 (0.86, 0.93)	2.14e-07	ATM
3.19e-12	1.29 (1.2, 1.38)	0.814	chr11	108278480	rs141379009	intron_variant	0.01997	G	T	1.27 (1.11, 1.44)	0.000676	1.29 (1.19, 1.4)	1.14e-09	ATM
6.01e-09	0.9 (0.88, 0.94)	0.341	chr11	108298268	rs4988023	intron_variant	0.15511	C	A	0.92 (0.88, 0.97)	0.00679	0.89 (0.86, 0.93)	1.65e-07	ATM
8.38e-09	0.91 (0.88, 0.94)	0.488	chr11	108304735	rs1801516	missense_variant	0.15213	A	G	0.92 (0.87, 0.97)	0.00452	0.9 (0.86, 0.94)	4.19e-07	ATM
7.02e-09	1.07 (1.05, 1.1)	0.52	chr11	108306370	rs611646	intron_variant	0.34894	A	T	1.09 (1.04, 1.13)	0.00013	1.07 (1.04, 1.1)	1.12e-05	ATM
7.72e-09	0.91 (0.88, 0.94)	0.337	chr11	108316962	rs73008229	intron_variant	0.15066	A	G	0.93 (0.88, 0.98)	0.00817	0.89 (0.86, 0.93)	1.77e-07	ATM
7.57e-09	0.9 (0.88, 0.94)	0.334	chr11	108317735	rs117867175	intron_variant	0.15066	A	T	0.93 (0.88, 0.98)	0.00817	0.89 (0.86, 0.93)	1.72e-07	ATM
1.69e-09	1.33 (1.21, 1.45)	0.317	chr11	108334838	rs4988135	intron_variant	0.01379	C	T	1.24 (1.06, 1.44)	0.0111	1.37 (1.23, 1.53)	2.79e-08	ATM
8.05e-09	1.07 (1.05, 1.1)	0.643	chr11	108339531	rs227069	intron_variant	0.35043	C	T	1.08 (1.04, 1.13)	0.000245	1.07 (1.04, 1.1)	7.63e-06	ATM
1.14e-08	0.91 (0.88, 0.94)	0.349	chr11	108355672	rs55949629	intron_variant	0.15136	C	T	0.93 (0.88, 0.98)	0.00866	0.9 (0.86, 0.93)	2.55e-07	ATM
6.1e-09	0.9 (0.88, 0.93)	0.448	chr11	108364388	rs3092993	intron_variant	0.15217	A	C	0.92 (0.87, 0.97)	0.00454	0.9 (0.86, 0.93)	2.89e-07	ATM
1.33e-08	0.91 (0.88, 0.94)	0.367	chr11	108379550	rs143056216	downstream_gene_variant	0.15067	G	A	0.93 (0.88, 0.98)	0.00848	0.9 (0.86, 0.93)	3.11e-07	C11orf65
1.61e-09	1.18 (1.12, 1.25)	0.564	chr11	108383727	rs111559044	intron_variant	0.0367	C	G	1.15 (1.05, 1.27)	0.00787	1.19 (1.12, 1.27)	5.14e-08	C11orf65
1.36e-08	0.91 (0.88, 0.94)	0.374	chr11	108391183	rs72992117	intron_variant	0.15066	T	C	0.93 (0.88, 0.98)	0.00825	0.9 (0.86, 0.93)	3.32e-07	C11orf65
1.07e-09	1.34 (1.22, 1.47)	0.271	chr11	108403888	rs182609357	intron_variant	0.01379	A	G	1.24 (1.07, 1.44)	0.0109	1.39 (1.24, 1.55)	1.6e-08	C11orf65
1.36e-08	1.07 (1.05, 1.1)	0.613	chr11	108418081	rs10431061	intron_variant	0.35048	T	G	1.08 (1.04, 1.13)	0.000261	1.07 (1.04, 1.1)	1.19e-05	C11orf65
1.04e-08	1.07 (1.05, 1.1)	0.624	chr11	108420232	rs11212620	intron_variant	0.35049	G	A	1.08 (1.04, 1.13)	0.000247	1.07 (1.04, 1.1)	9.72e-06	C11orf65
1.1e-08	1.07 (1.05, 1.1)	0.635	chr11	108423380	rs1960006	intron_variant	0.35046	G	A	1.08 (1.04, 1.13)	0.000263	1.07 (1.04, 1.1)	9.7e-06	C11orf65
1.49e-08	1.07 (1.05, 1.1)	0.597	chr11	108424588	rs4250067	intron_variant	0.35043	T	C	1.08 (1.04, 1.13)	0.000249	1.07 (1.04, 1.1)	1.36e-05	C11orf65
1.26e-08	1.07 (1.05, 1.1)	0.646	chr11	108425953	rs7952492	intron_variant	0.3506	T	C	1.08 (1.04, 1.13)	0.000294	1.07 (1.04, 1.1)	1.01e-05	C11orf65
1.14e-08	1.07 (1.05, 1.1)	0.632	chr11	108426681	rs7121112	intron_variant	0.35047	C	T	1.08 (1.04, 1.13)	0.000264	1.07 (1.04, 1.1)	1e-05	C11orf65
1.15e-08	1.07 (1.05, 1.1)	0.629	chr11	108428125	rs61913875	intron_variant	0.35046	G	A	1.08 (1.04, 1.13)	0.000264	1.07 (1.04, 1.1)	1.01e-05	C11orf65
1.44e-08	0.91 (0.88, 0.94)	0.371	chr11	108430572	rs72992152	intron_variant	0.15064	A	G	0.93 (0.88, 0.98)	0.00842	0.9 (0.86, 0.93)	3.42e-07	C11orf65
1.67e-08	1.07 (1.05, 1.1)	0.59	chr11	108435509	rs10890839	intron_variant	0.35048	A	C	1.08 (1.04, 1.13)	0.000251	1.07 (1.04, 1.1)	1.51e-05	C11orf65
1.51e-08	1.07 (1.05, 1.1)	0.584	chr11	108437448	rs10789662	intron_variant	0.35044	A	G	1.08 (1.04, 1.13)	0.000237	1.07 (1.04, 1.1)	1.43e-05	C11orf65
2.62e-08	0.91 (0.88, 0.94)	0.343	chr11	108440528	rs72992163	intron_variant	0.14992	C	G	0.93 (0.88, 0.98)	0.0117	0.9 (0.86, 0.93)	4.38e-07	C11orf65
1.33e-08	1.07 (1.05, 1.1)	0.608	chr11	108440879	rs4753842	intron_variant	0.35043	C	G	1.08 (1.04, 1.13)	0.000251	1.07 (1.04, 1.1)	1.21e-05	C11orf65
1.03e-08	1.07 (1.05, 1.1)	0.641	chr11	108440928	rs4754322	intron_variant	0.35047	C	T	1.08 (1.04, 1.13)	0.000265	1.07 (1.04, 1.1)	9.02e-06	C11orf65
1.36e-08	1.07 (1.05, 1.1)	0.605	chr11	108441238	rs11212636	intron_variant	0.35043	A	G	1.08 (1.04, 1.13)	0.000251	1.07 (1.04, 1.1)	1.23e-05	C11orf65
1.33e-08	1.07 (1.05, 1.1)	0.608	chr11	108441262	rs11212637	intron_variant	0.35043	A	G	1.08 (1.04, 1.13)	0.000251	1.07 (1.04, 1.1)	1.21e-05	C11orf65
1.31e-08	1.07 (1.05, 1.1)	0.608	chr11	108441353	rs11212638	intron_variant	0.35043	C	T	1.08 (1.04, 1.13)	0.00025	1.07 (1.04, 1.1)	1.2e-05	C11orf65
1e-08	1.07 (1.05, 1.1)	0.643	chr11	108442872	rs12222950	intron_variant	0.35047	C	T	1.08 (1.04, 1.13)	0.000265	1.07 (1.04, 1.1)	8.83e-06	C11orf65
9.33e-09	1.07 (1.05, 1.1)	0.649	chr11	108444736	rs2118308	intron_variant	0.35047	G	C	1.08 (1.04, 1.13)	0.000265	1.07 (1.04, 1.1)	8.25e-06	C11orf65
3.25e-12	1.29 (1.2, 1.38)	0.78	chr11	108444879	rs149934734	intron_variant	0.01997	T	C	1.27 (1.11, 1.44)	0.000666	1.3 (1.19, 1.41)	1.16e-09	C11orf65
2.02e-09	1.33 (1.21, 1.46)	0.315	chr11	108455600	rs189426461	intron_variant	0.01379	A	G	1.24 (1.07, 1.44)	0.0108	1.37 (1.23, 1.53)	3.39e-08	C11orf65
1.93e-08	0.91 (0.88, 0.94)	0.337	chr11	108458274	rs117136824	intron_variant	0.1465	A	G	0.93 (0.88, 0.98)	0.0115	0.9 (0.86, 0.93)	3.22e-07	C11orf65
1.34e-08	1.07 (1.05, 1.1)	0.621	chr11	108466180	rs7943063	intron_variant	0.35257	A	C	1.08 (1.04, 1.13)	0.000267	1.07 (1.04, 1.1)	1.16e-05	C11orf65
2.49e-08	1.07 (1.05, 1.1)	0.64	chr11	108470827	rs10749917	upstream_gene_variant	0.35233	A	C	1.08 (1.04, 1.12)	0.000364	1.07 (1.04, 1.1)	1.63e-05	KDELC2
1.8e-08	1.07 (1.05, 1.1)	0.665	chr11	108471137	rs7934719	upstream_gene_variant	0.35237	T	C	1.08 (1.04, 1.12)	0.000359	1.07 (1.04, 1.1)	1.21e-05	KDELC2
1.28e-08	1.07 (1.05, 1.1)	0.707	chr11	108473354	rs7943203	3_prime_UTR_variant	0.35235	A	G	1.08 (1.04, 1.12)	0.000378	1.07 (1.04, 1.1)	8.32e-06	KDELC2
4.34e-08	0.91 (0.88, 0.94)	0.307	chr11	108473537	rs72992191	3_prime_UTR_variant	0.14564	T	C	0.93 (0.88, 0.98)	0.0167	0.9 (0.86, 0.94)	4.89e-07	KDELC2
2.38e-08	1.07 (1.05, 1.1)	0.645	chr11	108474788	rs11374964	3_prime_UTR_variant	0.35585	GA	G	1.08 (1.04, 1.12)	0.000369	1.07 (1.04, 1.1)	1.54e-05	KDELC2
2.42e-08	1.07 (1.05, 1.1)	0.657	chr11	108475376	rs3824987	intron_variant	0.35582	G	A	1.08 (1.04, 1.12)	0.000379	1.07 (1.04, 1.1)	1.54e-05	KDELC2
2.05e-08	1.07 (1.05, 1.1)	0.638	chr11	108478799	rs12419828	intron_variant	0.34913	C	A	1.08 (1.04, 1.12)	0.000338	1.07 (1.04, 1.1)	1.44e-05	KDELC2
1.53e-08	1.07 (1.05, 1.1)	0.697	chr11	108479724	rs11212666	intron_variant	0.34572	T	A	1.08 (1.04, 1.12)	0.000392	1.07 (1.04, 1.1)	9.57e-06	KDELC2
1.21e-08	1.07 (1.05, 1.1)	0.723	chr11	108483375	rs12223381	intron_variant	0.3457	T	C	1.08 (1.04, 1.12)	0.000398	1.07 (1.04, 1.1)	7.5e-06	KDELC2
9.5e-09	1.07 (1.05, 1.1)	0.652	chr11	108484147	rs10749918	intron_variant	0.34766	G	C	1.08 (1.04, 1.13)	0.000263	1.07 (1.04, 1.1)	8.47e-06	KDELC2
1.49e-08	1.07 (1.05, 1.1)	0.669	chr11	108485953	rs10789665	intron_variant	0.34701	C	T	1.08 (1.04, 1.12)	0.00033	1.07 (1.04, 1.1)	1.08e-05	KDELC2
1.12e-11	1.28 (1.19, 1.37)	0.757	chr11	108486410	rs74911261	missense_variant	0.02005	A	G	1.26 (1.1, 1.43)	0.00106	1.29 (1.19, 1.4)	2.57e-09	KDELC2
4.51e-08	0.91 (0.88, 0.94)	0.367	chr11	108488962	rs72993806	intron_variant	0.15381	G	C	0.93 (0.88, 0.98)	0.0129	0.9 (0.87, 0.94)	7.27e-07	KDELC2
1.99e-08	1.07 (1.05, 1.1)	0.658	chr11	108490551	rs10890848	intron_variant	0.34685	G	A	1.08 (1.04, 1.12)	0.000351	1.07 (1.04, 1.1)	1.37e-05	KDELC2
1.99e-08	1.07 (1.05, 1.1)	0.65	chr11	108490851	rs11212676	intron_variant	0.34677	A	G	1.08 (1.04, 1.12)	0.00034	1.07 (1.04, 1.1)	1.4e-05	KDELC2
2.19e-08	1.07 (1.05, 1.1)	0.7	chr11	108494455	rs893279	intron_variant	0.34628	T	C	1.08 (1.04, 1.12)	0.000429	1.07 (1.04, 1.1)	1.26e-05	KDELC2
1.88e-08	1.07 (1.05, 1.1)	0.709	chr11	108495722	rs751343	intron_variant	0.34642	C	A	1.08 (1.04, 1.12)	0.000417	1.07 (1.04, 1.1)	1.12e-05	KDELC2
8.79e-10	1.27 (1.18, 1.37)	0.531	chr11	108536216	rs117706999	intron_variant	0.01652	A	G	1.22 (1.06, 1.4)	0.0114	1.29 (1.18, 1.4)	1.93e-08	EXPH5
5.39e-10	1.3 (1.2, 1.41)	0.451	chr13	40149807	rs117245733	intergenic_variant	0.02319	A	G	1.35 (1.19, 1.53)	3.21e-06	1.27 (1.14, 1.41)	3.01e-05	LINC00332
6.71e-09	0.91 (0.88, 0.94)	0.236	chr16	51429628	rs11643656	intergenic_variant	0.11823	A	G	0.88 (0.82, 0.93)	5.64e-05	0.92 (0.88, 0.95)	1.45e-05	SALL1
7.96e-09	0.91 (0.88, 0.94)	0.219	chr16	51429879	rs34303041	intergenic_variant	0.12153	G	A	0.88 (0.82, 0.93)	4.69e-05	0.92 (0.88, 0.95)	1.96e-05	SALL1
1.97e-09	0.91 (0.88, 0.94)	0.174	chr16	51430701	rs11642312	intergenic_variant	0.15954	C	T	0.88 (0.83, 0.93)	1.24e-05	0.92 (0.89, 0.96)	1.49e-05	SALL1
1.92e-09	0.91 (0.88, 0.94)	0.175	chr16	51431044	rs55713737	intergenic_variant	0.15954	C	T	0.88 (0.83, 0.93)	1.23e-05	0.92 (0.89, 0.96)	1.47e-05	SALL1
2.2e-09	0.91 (0.88, 0.94)	0.17	chr16	51432439	rs11646332	intergenic_variant	0.15953	G	A	0.88 (0.83, 0.93)	1.23e-05	0.92 (0.89, 0.96)	1.65e-05	SALL1
2.1e-09	0.91 (0.89, 0.94)	0.172	chr16	51433491	rs55881068	intergenic_variant	0.15971	A	G	0.88 (0.84, 0.93)	1.27e-05	0.92 (0.89, 0.96)	1.54e-05	SALL1
2.55e-09	0.91 (0.89, 0.94)	0.164	chr16	51434094	rs11649384	intergenic_variant	0.15953	G	T	0.88 (0.83, 0.93)	1.23e-05	0.92 (0.89, 0.96)	1.87e-05	SALL1
3.17e-09	0.91 (0.89, 0.94)	0.157	chr16	51435298	rs7193789	intergenic_variant	0.15952	A	T	0.88 (0.83, 0.93)	1.24e-05	0.93 (0.89, 0.96)	2.23e-05	SALL1
3.12e-09	0.91 (0.89, 0.94)	0.156	chr16	51435435	rs17532886	intergenic_variant	0.15952	G	A	0.88 (0.83, 0.93)	1.2e-05	0.93 (0.89, 0.96)	2.26e-05	SALL1
3.24e-09	0.91 (0.89, 0.94)	0.162	chr16	51435674	rs17617020	intergenic_variant	0.15953	G	C	0.88 (0.84, 0.93)	1.32e-05	0.93 (0.89, 0.96)	2.2e-05	SALL1
2.98e-09	0.91 (0.89, 0.94)	0.158	chr16	51437264	rs62041991	intergenic_variant	0.15974	C	T	0.88 (0.83, 0.93)	1.22e-05	0.93 (0.89, 0.96)	2.14e-05	SALL1
1.15e-09	0.91 (0.88, 0.94)	0.131	chr16	51443999	rs7359475	intergenic_variant	0.15595	A	T	0.88 (0.83, 0.93)	5.45e-06	0.92 (0.89, 0.96)	1.57e-05	SALL1
9.88e-10	0.91 (0.88, 0.94)	0.135	chr16	51444889	rs12933686	intergenic_variant	0.15595	G	A	0.88 (0.83, 0.93)	5.42e-06	0.92 (0.89, 0.96)	1.38e-05	SALL1
1.03e-09	0.91 (0.88, 0.94)	0.134	chr16	51445042	rs12920274	intergenic_variant	0.15595	C	T	0.88 (0.83, 0.93)	5.42e-06	0.92 (0.89, 0.96)	1.44e-05	SALL1
9.8e-10	0.91 (0.88, 0.94)	0.138	chr16	51447685	rs66998222	intergenic_variant	0.15593	A	G	0.88 (0.83, 0.93)	5.62e-06	0.92 (0.89, 0.96)	1.34e-05	SALL1
4.04e-09	0.91 (0.89, 0.94)	0.144	chr16	51454218	rs12325192	intergenic_variant	0.15753	T	C	0.88 (0.83, 0.93)	1.06e-05	0.93 (0.89, 0.96)	3.12e-05	SALL1
1.39e-09	1.21 (1.14, 1.28)	0.195	chr17	7393580	rs72842811	downstream_gene_variant	0.04556	T	C	1.26 (1.16, 1.38)	5.83e-07	1.17 (1.08, 1.26)	0.000252	PLSCR3
1.63e-10	1.23 (1.15, 1.3)	0.327	chr17	7408930	rs72842813	upstream_gene_variant	0.04483	A	G	1.27 (1.16, 1.39)	5.06e-07	1.19 (1.1, 1.29)	4.65e-05	NLGN2
2.03e-21	1.42 (1.32, 1.52)	0.016	chr17	7514323	rs8753	3_prime_UTR_variant	0.02726	T	C	1.58 (1.41, 1.76)	1.84e-15	1.32 (1.2, 1.44)	9.74e-09	POLR2A
2.65e-23	1.43 (1.34, 1.54)	0.0161	chr17	7559785	rs143094271	upstream_gene_variant	0.02686	A	G	1.6 (1.43, 1.78)	3.24e-16	1.34 (1.22, 1.46)	6.92e-10	TNFSF12-TNFSF13
4.88e-09	1.13 (1.09, 1.18)	0.973	chr17	7575084	rs78414518	upstream_gene_variant	0.09241	G	C	1.14 (1.06, 1.21)	0.000251	1.13 (1.08, 1.19)	5.01e-06	SENP3-EIF4A1
6.4e-09	1.13 (1.09, 1.18)	0.919	chr17	7589070	rs117372143	downstream_gene_variant	0.09497	A	G	1.14 (1.07, 1.21)	0.000201	1.13 (1.07, 1.19)	8.18e-06	SOX15
1.05e-10	1.17 (1.12, 1.23)	0.432	chr17	7653742	rs41283405	intron_variant	0.06729	A	G	1.2 (1.11, 1.29)	4.28e-06	1.15 (1.09, 1.22)	4.1e-06	ATP1B2
4.03e-37	1.74 (1.6, 1.89)	0.306	chr17	7668434	rs78378222	3_prime_UTR_variant	0.01827	G	T	1.83 (1.61, 2.08)	3.36e-20	1.67 (1.5, 1.87)	8.71e-19	TP53
5.71e-09	1.15 (1.1, 1.21)	0.714	chr17	7668783	rs17884306	3_prime_UTR_variant	0.07174	T	C	1.16 (1.08, 1.25)	8.57e-05	1.14 (1.08, 1.21)	1.58e-05	TP53
3.56e-09	1.15 (1.1, 1.21)	0.743	chr17	7671546	rs9891744	intron_variant	0.07151	T	C	1.17 (1.08, 1.25)	8.38e-05	1.15 (1.08, 1.22)	1.01e-05	TP53
5.13e-09	1.15 (1.1, 1.21)	0.74	chr17	7673030	rs75732100	intron_variant	0.07147	T	C	1.16 (1.08, 1.25)	9.7e-05	1.14 (1.08, 1.21)	1.27e-05	TP53
1.12e-23	1.45 (1.35, 1.56)	0.155	chr17	7675353	rs35850753	5_prime_UTR_variant	0.02619	T	C	1.55 (1.38, 1.73)	4.86e-14	1.39 (1.27, 1.53)	1.27e-11	TP53
8.27e-09	1.15 (1.1, 1.2)	0.749	chr17	7675361	rs9895829	5_prime_UTR_variant	0.07099	G	A	1.16 (1.08, 1.25)	0.000126	1.14 (1.08, 1.21)	1.6e-05	TP53
7.74e-09	1.15 (1.1, 1.21)	0.733	chr17	7676301	rs17883323	upstream_gene_variant	0.07103	T	G	1.16 (1.08, 1.25)	0.000112	1.14 (1.08, 1.21)	1.67e-05	TP53
5.48e-09	1.15 (1.1, 1.21)	0.674	chr17	7676734	rs8079544	upstream_gene_variant	0.07054	T	C	1.17 (1.08, 1.26)	7.65e-05	1.14 (1.08, 1.21)	1.66e-05	TP53
2.39e-08	1.14 (1.09, 1.19)	0.906	chr17	7689164	rs17885803	upstream_gene_variant	0.07936	T	C	1.13 (1.06, 1.21)	0.000823	1.14 (1.08, 1.2)	7.85e-06	WRAP53
1.9e-12	2.26 (1.81, 2.82)	0.691	chr17	7780813	rs200361856	intron_variant	0.00289	T	C	2.17 (1.61, 2.91)	5.58e-07	2.38 (1.71, 3.32)	6.73e-07	DNAH2
2.96e-30	1.76 (1.6, 1.94)	0.133	chr17	7796745	rs138420351	intron_variant	0.01311	T	C	1.92 (1.66, 2.23)	1.25e-17	1.65 (1.46, 1.87)	1.03e-14	DNAH2
7.56e-09	1.08 (1.05, 1.11)	0.734	chr2	11522052	rs4669743	intergenic_variant	0.74338	T	C	1.08 (1.03, 1.12)	0.0023	1.09 (1.05, 1.12)	8.65e-07	GREB1
4.76e-09	1.08 (1.06, 1.11)	0.68	chr2	11523294	rs12466575	intergenic_variant	0.7434	T	C	1.07 (1.03, 1.12)	0.00242	1.09 (1.05, 1.12)	5.03e-07	GREB1
8.55e-09	1.08 (1.05, 1.11)	0.721	chr2	11524223	rs7582396	intergenic_variant	0.74338	T	C	1.07 (1.03, 1.12)	0.00253	1.09 (1.05, 1.12)	8.89e-07	GREB1
2.43e-08	0.75 (0.68, 0.83)	0.352	chr2	11524625	rs148143917	intergenic_variant	0.02232	C	A	0.71 (0.62, 0.82)	9.98e-06	0.78 (0.69, 0.89)	0.000415	GREB1
9.67e-09	1.08 (1.05, 1.11)	0.698	chr2	11527501	rs10803739	intergenic_variant	0.74344	A	G	1.07 (1.03, 1.12)	0.00282	1.09 (1.05, 1.12)	8.97e-07	GREB1
1.45e-08	1.07 (1.05, 1.1)	0.369	chr2	11530179	rs10929753	upstream_gene_variant	0.60447	T	A	1.09 (1.05, 1.13)	6.32e-05	1.06 (1.03, 1.09)	3.9e-05	GREB1
2.13e-08	1.07 (1.05, 1.1)	0.357	chr2	11534169	rs11685032	5_prime_UTR_variant	0.60796	C	A	1.09 (1.05, 1.13)	6.92e-05	1.06 (1.03, 1.09)	5.16e-05	GREB1
4.79e-09	1.08 (1.05, 1.11)	0.81	chr2	11540277	rs35417544	upstream_gene_variant	0.7185	T	C	1.08 (1.03, 1.12)	0.00153	1.08 (1.05, 1.12)	8.31e-07	GREB1
1.2e-08	1.08 (1.05, 1.11)	0.894	chr2	11540917	rs13021546	upstream_gene_variant	0.72345	T	G	1.08 (1.03, 1.12)	0.00148	1.08 (1.05, 1.12)	2.21e-06	GREB1
1.07e-08	1.08 (1.05, 1.11)	0.877	chr2	11541312	rs1865574	upstream_gene_variant	0.72346	G	A	1.08 (1.03, 1.12)	0.00151	1.08 (1.05, 1.12)	1.92e-06	GREB1
4.88e-09	1.08 (1.05, 1.11)	0.742	chr2	11541892	rs4669746	upstream_gene_variant	0.71831	A	G	1.07 (1.03, 1.12)	0.00196	1.08 (1.05, 1.12)	6.5e-07	GREB1
1.17e-08	1.08 (1.05, 1.11)	0.847	chr2	11542670	rs12620490	upstream_gene_variant	0.72312	T	A	1.08 (1.03, 1.12)	0.00173	1.08 (1.05, 1.12)	1.83e-06	GREB1
4.4e-09	1.08 (1.05, 1.11)	0.742	chr2	11542948	rs10929754	intron_variant	0.71826	G	T	1.07 (1.03, 1.12)	0.00188	1.08 (1.05, 1.12)	6.09e-07	GREB1
1.13e-08	1.08 (1.05, 1.11)	0.839	chr2	11543198	rs7568108	intron_variant	0.72313	A	G	1.08 (1.03, 1.12)	0.00177	1.08 (1.05, 1.12)	1.73e-06	GREB1
1.29e-08	1.08 (1.05, 1.11)	0.852	chr2	11543297	rs7568223	intron_variant	0.72313	T	G	1.08 (1.03, 1.12)	0.00176	1.08 (1.05, 1.12)	1.99e-06	GREB1
1.1e-08	1.08 (1.05, 1.11)	0.838	chr2	11543324	rs7558961	intron_variant	0.72313	C	T	1.08 (1.03, 1.12)	0.00177	1.08 (1.05, 1.12)	1.68e-06	GREB1
1.04e-08	1.08 (1.05, 1.11)	0.844	chr2	11543505	rs7609384	intron_variant	0.72312	G	A	1.08 (1.03, 1.12)	0.00168	1.08 (1.05, 1.12)	1.68e-06	GREB1
1.2e-08	1.08 (1.05, 1.11)	0.839	chr2	11543772	rs12994182	intron_variant	0.72314	A	C	1.08 (1.03, 1.12)	0.00179	1.08 (1.05, 1.12)	1.81e-06	GREB1
1.22e-08	1.07 (1.05, 1.1)	0.573	chr2	11543839	rs12994384	intron_variant	0.62399	T	C	1.08 (1.04, 1.13)	0.000173	1.07 (1.04, 1.1)	1.56e-05	GREB1
9.9e-09	1.07 (1.05, 1.1)	0.589	chr2	11543881	rs11686574	intron_variant	0.62398	G	C	1.08 (1.04, 1.13)	0.000174	1.07 (1.04, 1.1)	1.27e-05	GREB1
1.11e-08	1.08 (1.05, 1.11)	0.847	chr2	11544189	rs4669747	intron_variant	0.72378	T	C	1.08 (1.03, 1.12)	0.0017	1.08 (1.05, 1.12)	1.77e-06	GREB1
1.31e-08	1.08 (1.05, 1.11)	0.858	chr2	11544279	rs4668730	intron_variant	0.72378	C	T	1.08 (1.03, 1.12)	0.00172	1.08 (1.05, 1.12)	2.07e-06	GREB1
2.07e-08	1.07 (1.05, 1.1)	0.541	chr2	11544726	rs4668731	intron_variant	0.6163	T	C	1.08 (1.04, 1.13)	0.000184	1.07 (1.04, 1.1)	2.43e-05	GREB1
3.11e-08	1.08 (1.05, 1.1)	0.887	chr2	11545432	rs12623299	intron_variant	0.7155	G	A	1.07 (1.03, 1.12)	0.00212	1.08 (1.04, 1.11)	4.12e-06	GREB1
2e-08	1.07 (1.05, 1.1)	0.556	chr2	11545568	rs12623350	intron_variant	0.61635	C	A	1.08 (1.04, 1.13)	0.000195	1.07 (1.04, 1.1)	2.25e-05	GREB1
2.06e-08	1.07 (1.05, 1.1)	0.553	chr2	11545605	rs12624009	intron_variant	0.61635	C	T	1.08 (1.04, 1.13)	0.000196	1.07 (1.04, 1.1)	2.31e-05	GREB1
2.26e-08	1.07 (1.05, 1.1)	0.553	chr2	11546066	rs1814385	intron_variant	0.61641	C	A	1.08 (1.04, 1.13)	0.000202	1.07 (1.04, 1.1)	2.46e-05	GREB1
2.28e-08	1.07 (1.05, 1.1)	0.531	chr2	11546172	rs11692389	intron_variant	0.61628	A	G	1.08 (1.04, 1.13)	0.00018	1.07 (1.04, 1.1)	2.71e-05	GREB1
6.83e-10	1.08 (1.05, 1.1)	0.972	chr2	11562535	rs10929757	missense_variant	0.60029	C	A	1.08 (1.04, 1.12)	0.000366	1.08 (1.05, 1.11)	4.72e-07	GREB1
3.1e-08	1.07 (1.05, 1.1)	0.825	chr2	11564710	rs1898003	intron_variant	0.56933	T	G	1.07 (1.03, 1.11)	0.00227	1.07 (1.04, 1.1)	3.78e-06	GREB1
1.86e-08	1.08 (1.05, 1.1)	0.16	chr2	11570590	rs6432220	intron_variant	0.69253	G	A	1.05 (1.01, 1.09)	0.0321	1.09 (1.06, 1.13)	7.17e-08	GREB1
1.69e-10	1.16 (1.11, 1.21)	0.77	chr20	5967581	rs16991615	missense_variant	0.08139	A	G	1.17 (1.09, 1.25)	3.07e-05	1.15 (1.09, 1.21)	1.25e-06	MCM8
5.71e-12	1.1 (1.07, 1.14)	0.00579	chr22	40132216	rs1807579	intron_variant	0.24595	C	T	1.16 (1.11, 1.22)	1.67e-10	1.07 (1.04, 1.11)	0.000162	TNRC6B
3.89e-11	1.17 (1.12, 1.22)	0.546	chr22	40132489	rs141001758	intron_variant	0.24662	CAGGGCG	CGAGGCGAGGGCG	1.17 (1.12, 1.22)	3.56e-11	0.67 (0.29, 1.51)	0.662	TNRC6B
4.5e-11	0.86 (0.82, 0.9)	1	chr22	40132489	chr22:40132489_CGAGGCGAGGGCG_CGAGGCGAGGGCG	NA	0.75313	CGAGGCGAGGGCG	CGAGGCGAGGGCG	0.86 (0.82, 0.9)	4.5e-11	NA	NA	TNRC6B
4.27e-11	1.17 (1.12, 1.22)	0	chr22	40132490	chr22:40132490_GAGGCGA_G	intron_variant	0.24681	G	GAGGCGA	1.17 (1.12, 1.22)	4.27e-11	NA	NA	TNRC6B
3.74e-11	1.17 (1.12, 1.22)	0.798	chr22	40132777	rs35425992	intron_variant	0.24673	A	AC	1.17 (1.12, 1.22)	3.73e-11	0.02 (0, 219.86)	0.806	TNRC6B
6.21e-11	1.17 (1.11, 1.22)	0.892	chr22	40132900	rs12484469	intron_variant	0.24681	T	C	1.17 (1.11, 1.22)	6.2e-11	0.02 (0, 568.89)	0.896	TNRC6B
3.22e-12	1.11 (1.08, 1.14)	0.00633	chr22	40133411	rs6001794	intron_variant	0.2452	T	G	1.16 (1.11, 1.22)	1.46e-10	1.07 (1.04, 1.11)	0.000112	TNRC6B
4.35e-12	1.1 (1.07, 1.14)	0.00553	chr22	40134918	rs6001795	intron_variant	0.24517	A	G	1.16 (1.11, 1.22)	1.39e-10	1.07 (1.04, 1.11)	0.000141	TNRC6B
3.85e-12	1.1 (1.07, 1.14)	0.0056	chr22	40134919	rs8136580	intron_variant	0.24514	C	T	1.16 (1.11, 1.22)	1.31e-10	1.07 (1.04, 1.11)	0.000134	TNRC6B
5.17e-12	1.1 (1.07, 1.13)	0.00506	chr22	40135502	rs8140695	intron_variant	0.24512	A	T	1.16 (1.11, 1.22)	1.33e-10	1.07 (1.03, 1.11)	0.000162	TNRC6B
1.64e-12	1.11 (1.08, 1.14)	0.00395	chr22	40135641	rs67465697	intron_variant	0.24678	G	A	1.17 (1.12, 1.22)	4.46e-11	1.07 (1.04, 1.11)	0.000121	TNRC6B
2.14e-12	1.11 (1.08, 1.14)	0.00318	chr22	40136440	rs8136269	intron_variant	0.24664	C	G	1.17 (1.12, 1.22)	3.57e-11	1.07 (1.03, 1.11)	0.000163	TNRC6B
2.36e-12	1.11 (1.08, 1.14)	0.00336	chr22	40136480	rs8136149	intron_variant	0.24672	T	C	1.17 (1.12, 1.22)	4.13e-11	1.07 (1.03, 1.11)	0.000164	TNRC6B
4.12e-11	1.17 (1.12, 1.22)	1	chr22	40137070	rs10538357	intron_variant	0.24672	A	AGT	1.17 (1.12, 1.22)	4.12e-11	NA	NA	TNRC6B
5.1e-12	1.1 (1.07, 1.13)	0.00516	chr22	40138207	rs17323591	intron_variant	0.24516	A	T	1.16 (1.11, 1.22)	1.39e-10	1.07 (1.03, 1.11)	0.000157	TNRC6B
1.33e-12	1.11 (1.08, 1.14)	0.0041	chr22	40139148	rs73165039	intron_variant	0.24676	G	A	1.17 (1.12, 1.22)	4.24e-11	1.07 (1.04, 1.11)	0.000106	TNRC6B
1.15e-12	1.11 (1.08, 1.14)	0.00433	chr22	40139653	rs11089973	intron_variant	0.24675	G	A	1.17 (1.12, 1.22)	4.28e-11	1.07 (1.04, 1.11)	9.5e-05	TNRC6B
1.57e-10	0.86 (0.82, 0.9)	1	chr22	40141759	chr22:40141759_TTTTTTGTTTTTG_TTTTTTGTTTTTG	NA	0.75477	TTTTTTGTTTTTG	TTTTTTGTTTTTG	0.86 (0.82, 0.9)	1.57e-10	NA	NA	TNRC6B
1.74e-10	1.16 (1.11, 1.22)	0.43	chr22	40141759	rs149602065,rs376936645	intron_variant	0.24522	TTTTTTG	TTTTTTGTTTTTG	1.16 (1.11, 1.22)	1.55e-10	0.56 (0.2, 1.55)	0.531	TNRC6B
4.31e-12	1.1 (1.07, 1.14)	0.00558	chr22	40142598	rs73165040	intron_variant	0.2452	T	C	1.16 (1.11, 1.22)	1.47e-10	1.07 (1.04, 1.11)	0.000133	TNRC6B
2.74e-12	1.11 (1.08, 1.14)	0.00713	chr22	40142713	rs17323619	intron_variant	0.24518	C	G	1.16 (1.11, 1.22)	1.74e-10	1.07 (1.04, 1.11)	8.86e-05	TNRC6B
1.23e-12	1.11 (1.08, 1.14)	0.00404	chr22	40143196	rs6001799	intron_variant	0.24716	A	G	1.17 (1.12, 1.22)	4.38e-11	1.07 (1.04, 1.11)	9.35e-05	TNRC6B
7.25e-09	1.1 (1.07, 1.13)	0.0166	chr22	40143521	rs12483853	intron_variant	0.1936	C	G	1.15 (1.1, 1.21)	2.94e-08	1.06 (1.02, 1.11)	0.00363	TNRC6B
1.79e-12	1.11 (1.08, 1.14)	0.00177	chr22	40145977	rs732384	intron_variant	0.24841	G	A	1.17 (1.12, 1.23)	1.47e-11	1.07 (1.03, 1.1)	0.000193	TNRC6B
1.59e-12	1.11 (1.08, 1.14)	0.00186	chr22	40146117	rs732383	intron_variant	0.24841	C	T	1.17 (1.12, 1.23)	1.47e-11	1.07 (1.03, 1.11)	0.000179	TNRC6B
1.55e-12	1.11 (1.08, 1.14)	0.00189	chr22	40147604	rs11089974	intron_variant	0.24839	T	C	1.17 (1.12, 1.23)	1.46e-11	1.07 (1.03, 1.11)	0.000178	TNRC6B
1.66e-12	1.11 (1.08, 1.14)	0.00175	chr22	40148027	rs57774511	intron_variant	0.24846	C	T	1.17 (1.12, 1.23)	1.35e-11	1.07 (1.03, 1.1)	0.000193	TNRC6B
9.77e-13	1.11 (1.08, 1.14)	0.0021	chr22	40158441	rs4402860	intron_variant	0.24728	T	A	1.17 (1.12, 1.23)	1.28e-11	1.07 (1.04, 1.11)	0.00014	TNRC6B
1.46e-08	1.07 (1.05, 1.1)	0.228	chr22	40162060	rs12484438	intron_variant	0.37627	C	T	1.1 (1.05, 1.14)	1.67e-05	1.06 (1.03, 1.09)	0.000106	TNRC6B
1.62e-08	1.07 (1.05, 1.1)	0.224	chr22	40163152	rs1474667	intron_variant	0.37627	A	G	1.1 (1.05, 1.14)	1.68e-05	1.06 (1.03, 1.09)	0.000116	TNRC6B
9.72e-09	1.07 (1.05, 1.1)	0.236	chr22	40195308	rs17421586	intron_variant	0.37654	A	T	1.1 (1.05, 1.14)	1.49e-05	1.06 (1.03, 1.09)	8.05e-05	TNRC6B
1.46e-08	1.07 (1.05, 1.1)	0.22	chr22	40196210	rs6001832	intron_variant	0.37616	G	A	1.1 (1.05, 1.14)	1.54e-05	1.06 (1.03, 1.09)	0.000112	TNRC6B
1.47e-11	1.17 (1.12, 1.23)	1	chr22	40206466	rs142808540,rs35037230	intron_variant	0.24695	A	ATG	1.17 (1.12, 1.23)	1.47e-11	NA	NA	TNRC6B
1.63e-08	1.07 (1.05, 1.1)	0.22	chr22	40207728	rs2143175	intron_variant	0.37652	G	A	1.1 (1.05, 1.14)	1.6e-05	1.06 (1.03, 1.09)	0.000121	TNRC6B
1.45e-08	1.07 (1.05, 1.1)	0.224	chr22	40218508	rs12160931	intron_variant	0.3762	G	T	1.1 (1.05, 1.14)	1.59e-05	1.06 (1.03, 1.09)	0.00011	TNRC6B
1.25e-08	1.07 (1.05, 1.1)	0.227	chr22	40219272	rs739182	intron_variant	0.37659	T	G	1.1 (1.05, 1.14)	1.54e-05	1.06 (1.03, 1.09)	9.8e-05	TNRC6B
8.9e-09	1.09 (1.06, 1.13)	0.0395	chr22	40231053	rs8135487	intron_variant	0.18914	A	C	1.14 (1.09, 1.2)	3.04e-07	1.07 (1.03, 1.11)	0.00087	TNRC6B
9.97e-13	1.11 (1.08, 1.14)	0.00195	chr22	40236506	rs4821936	intron_variant	0.2477	G	C	1.17 (1.12, 1.23)	1.16e-11	1.07 (1.03, 1.11)	0.000148	TNRC6B
1.55e-08	1.07 (1.05, 1.1)	0.22	chr22	40240795	rs6001848	intron_variant	0.37668	G	A	1.1 (1.05, 1.14)	1.56e-05	1.06 (1.03, 1.09)	0.000117	TNRC6B
8.96e-11	1.09 (1.07, 1.12)	0.00291	chr22	40243702	rs143521471	intron_variant	0.26928	T	C	1.15 (1.11, 1.21)	2.92e-10	1.06 (1.03, 1.09)	0.000831	TNRC6B
6.76e-12	1.1 (1.07, 1.13)	0.00386	chr22	40244512	rs12628042	intron_variant	0.23818	T	C	1.17 (1.11, 1.22)	1.03e-10	1.07 (1.03, 1.11)	0.000217	TNRC6B
8.34e-10	1.16 (1.1, 1.21)	0.472	chr22	40253819	rs10530870,rs138047404,rs3833937	intron_variant	0.24136	C	CCTT	1.16 (1.11, 1.21)	6.54e-10	0.94 (0.82, 1.09)	0.834	TNRC6B
2.72e-12	1.11 (1.07, 1.14)	0.0141	chr22	40256869	rs12484776	intron_variant	0.2416	G	A	1.16 (1.11, 1.21)	6.5e-10	1.08 (1.04, 1.11)	4.3e-05	TNRC6B
7.9e-09	1.07 (1.05, 1.1)	0.406	chr22	40258272	rs12628051	intron_variant	0.37952	C	T	1.09 (1.05, 1.13)	4.88e-05	1.07 (1.04, 1.1)	2.88e-05	TNRC6B
4.05e-13	1.11 (1.08, 1.14)	0.00936	chr22	40263247	rs4821939	intron_variant	0.25081	A	T	1.16 (1.11, 1.22)	1.12e-10	1.08 (1.04, 1.11)	2.5e-05	TNRC6B
5.58e-13	1.11 (1.08, 1.14)	0.00884	chr22	40269221	rs112251865	intron_variant	0.25044	T	C	1.16 (1.11, 1.22)	1.2e-10	1.08 (1.04, 1.11)	3.07e-05	TNRC6B
4.22e-13	1.11 (1.08, 1.14)	0.00976	chr22	40272984	rs2413620	intron_variant	0.2503	G	C	1.16 (1.11, 1.22)	1.24e-10	1.08 (1.04, 1.11)	2.44e-05	TNRC6B
4.01e-13	1.11 (1.08, 1.14)	0.00881	chr22	40273644	rs733381	intron_variant	0.2507	G	A	1.16 (1.11, 1.22)	9.96e-11	1.08 (1.04, 1.11)	2.63e-05	TNRC6B
6.05e-09	1.07 (1.05, 1.1)	0.421	chr22	40279087	rs4821941	intron_variant	0.37978	G	A	1.09 (1.05, 1.13)	4.82e-05	1.07 (1.04, 1.1)	2.27e-05	TNRC6B
5.96e-09	1.07 (1.05, 1.1)	0.408	chr22	40279557	rs11089985	intron_variant	0.37969	G	A	1.09 (1.05, 1.13)	4.37e-05	1.07 (1.04, 1.1)	2.42e-05	TNRC6B
9.29e-09	1.07 (1.05, 1.1)	0.461	chr22	40283358	rs5995842	intron_variant	0.38367	G	C	1.09 (1.04, 1.13)	7.37e-05	1.07 (1.04, 1.1)	2.44e-05	TNRC6B
3.95e-08	1.07 (1.05, 1.1)	0.24	chr22	40285784	rs6001862	intron_variant	0.38074	T	C	1.09 (1.05, 1.14)	2.92e-05	1.06 (1.03, 1.09)	0.000175	TNRC6B
6.77e-09	1.07 (1.05, 1.1)	0.492	chr22	40288056	rs6001864	intron_variant	0.38402	G	C	1.09 (1.04, 1.13)	7.63e-05	1.07 (1.04, 1.1)	1.77e-05	TNRC6B
3.65e-09	1.08 (1.05, 1.1)	0.45	chr22	40290382	rs4820409	intron_variant	0.37931	A	G	1.09 (1.05, 1.13)	4.64e-05	1.07 (1.04, 1.1)	1.47e-05	TNRC6B
1.16e-08	1.07 (1.05, 1.1)	0.241	chr22	40292167	rs743899	intron_variant	0.37623	C	T	1.1 (1.05, 1.14)	1.69e-05	1.06 (1.03, 1.09)	8.58e-05	TNRC6B
3.42e-09	1.08 (1.05, 1.1)	0.452	chr22	40294381	rs4820410	intron_variant	0.3797	G	A	1.09 (1.05, 1.13)	4.55e-05	1.07 (1.04, 1.1)	1.4e-05	TNRC6B
6.39e-09	1.07 (1.05, 1.1)	0.504	chr22	40298723	rs12160369	intron_variant	0.38448	C	T	1.09 (1.04, 1.13)	7.9e-05	1.07 (1.04, 1.1)	1.63e-05	TNRC6B
6.56e-09	1.07 (1.05, 1.1)	0.502	chr22	40299360	rs1807554	intron_variant	0.38447	G	C	1.09 (1.04, 1.13)	7.87e-05	1.07 (1.04, 1.1)	1.68e-05	TNRC6B
4.8e-09	1.08 (1.05, 1.1)	0.443	chr22	40301373	rs5995843	intron_variant	0.37978	G	A	1.09 (1.05, 1.13)	4.97e-05	1.07 (1.04, 1.1)	1.79e-05	TNRC6B
1.33e-09	1.08 (1.05, 1.1)	0.432	chr22	40301585	rs34382227	intron_variant	0.38268	G	T	1.09 (1.05, 1.14)	2.7e-05	1.07 (1.04, 1.1)	8.75e-06	TNRC6B
3.21e-13	1.11 (1.08, 1.14)	0.0099	chr22	40307071	rs12484951	intron_variant	0.25232	G	T	1.16 (1.11, 1.22)	1.05e-10	1.08 (1.04, 1.11)	2.21e-05	TNRC6B
6.03e-09	1.07 (1.05, 1.1)	0.497	chr22	40307241	rs6001872	intron_variant	0.38605	G	A	1.09 (1.04, 1.13)	7.45e-05	1.07 (1.04, 1.1)	1.62e-05	TNRC6B
6.3e-09	1.07 (1.05, 1.1)	0.507	chr22	40312675	rs2072858	intron_variant	0.38604	C	T	1.09 (1.04, 1.13)	7.8e-05	1.07 (1.04, 1.1)	1.63e-05	TNRC6B
1.34e-10	1.16 (1.11, 1.22)	0.229	chr22	40315223	rs3830738,rs397840546	intron_variant	0.25074	AT	A	1.16 (1.11, 1.22)	1.27e-10	0.02 (0, 3)	0.246	TNRC6B
1e-12	1.11 (1.08, 1.14)	0.0024	chr22	40315616	rs17332320	intron_variant	0.24737	T	G	1.17 (1.12, 1.23)	1.58e-11	1.07 (1.04, 1.11)	0.000131	TNRC6B
1.07e-08	1.07 (1.05, 1.1)	0.233	chr22	40316633	rs6001877	intron_variant	0.37644	A	G	1.1 (1.05, 1.14)	1.49e-05	1.06 (1.03, 1.09)	8.83e-05	TNRC6B
1.03e-12	1.11 (1.08, 1.14)	0.00242	chr22	40322096	rs4821942	intron_variant	0.24738	A	G	1.17 (1.12, 1.23)	1.59e-11	1.07 (1.04, 1.11)	0.000135	TNRC6B
9.28e-09	1.07 (1.05, 1.1)	0.576	chr22	40324700	rs41281265	3_prime_UTR_variant	0.38577	G	A	1.08 (1.04, 1.13)	0.000128	1.07 (1.04, 1.1)	1.59e-05	TNRC6B
1.18e-08	1.07 (1.05, 1.1)	0.542	chr22	40326741	rs4821943	3_prime_UTR_variant	0.38574	G	A	1.08 (1.04, 1.13)	0.000118	1.07 (1.04, 1.1)	2.13e-05	TNRC6B
1.09e-08	1.16 (1.1, 1.22)	1	chr22	40336658	rs140784749	downstream_gene_variant	0.17744	C	CTTATTT	1.16 (1.1, 1.22)	1.09e-08	NA	NA	TNRC6B
1.29e-08	1.16 (1.1, 1.22)	0.79	chr22	40338185	rs76644149	downstream_gene_variant	0.17755	GA	G	1.16 (1.1, 1.22)	1.29e-08	0.23 (0.01, 7.48)	0.809	TNRC6B
1.29e-08	0.86 (0.82, 0.91)	1	chr22	40338185	chr22:40338185_G_G	NA	0.82244	G	G	0.86 (0.82, 0.91)	1.29e-08	NA	NA	TNRC6B
2.97e-08	1.1 (1.06, 1.13)	0.00605	chr22	40340957	rs117667045	intergenic_variant	0.17752	T	C	1.16 (1.1, 1.22)	1.36e-08	1.06 (1.01, 1.1)	0.0142	TNRC6B
1.53e-08	1.16 (1.1, 1.22)	1	chr22	40341457	chr22:40341457_TTG_T	intergenic_variant	0.17701	T	TTG	1.16 (1.1, 1.22)	1.53e-08	NA	NA	ADSL
1.09e-08	1.16 (1.1, 1.22)	0.766	chr22	40353620	rs200054649	intron_variant	0.1773	CCTT	C	1.16 (1.1, 1.22)	1.09e-08	0.02 (0, 161.2)	0.774	ADSL
1.79e-08	1.1 (1.06, 1.14)	0.00748	chr22	40378656	rs12484358	intron_variant	0.17757	A	G	1.16 (1.1, 1.22)	1.33e-08	1.06 (1.02, 1.1)	0.0103	ADSL
2.22e-08	1.1 (1.06, 1.14)	0.00722	chr22	40382227	rs17001868	intron_variant	0.17764	C	A	1.16 (1.1, 1.22)	1.45e-08	1.06 (1.02, 1.1)	0.0114	ADSL
2.95e-08	1.16 (1.1, 1.22)	1	chr22	40386025	rs68008146	intron_variant	0.17831	G	GT	1.16 (1.1, 1.22)	2.95e-08	NA	NA	ADSL
8.7e-09	1.1 (1.07, 1.14)	0.0182	chr22	40403950	rs73167023	intron_variant	0.18924	C	T	1.15 (1.1, 1.21)	2.86e-08	1.06 (1.02, 1.11)	0.00498	SGSM3
1.09e-08	1.1 (1.07, 1.14)	0.0176	chr22	40405308	rs12483888	downstream_gene_variant	0.18771	G	A	1.15 (1.1, 1.21)	3.18e-08	1.06 (1.02, 1.11)	0.00548	SGSM3
2.27e-08	1.1 (1.06, 1.13)	0.0169	chr22	40407108	rs55844816	downstream_gene_variant	0.1891	T	C	1.15 (1.1, 1.21)	4.5e-08	1.06 (1.02, 1.1)	0.00801	SGSM3
1.36e-08	1.15 (1.1, 1.2)	0.595	chr22	40410091	rs35717714,rs397933277,rs56228771	3_prime_UTR_variant	0.21464	GTGTC	G	1.15 (1.1, 1.2)	1.35e-08	0.02 (0, 38.26)	0.607	SGSM3
2.25e-08	1.15 (1.09, 1.2)	1	chr22	40410095	chr22:40410095_C_CTGTCT	3_prime_UTR_variant	0.21425	CTGTCT	C	1.15 (1.09, 1.2)	2.25e-08	NA	NA	SGSM3
2.22e-08	1.16 (1.1, 1.22)	1	chr22	40410936	rs398101769,rs5845460	3_prime_UTR_variant	0.1816	AG	A	1.16 (1.1, 1.22)	2.22e-08	NA	NA	MKL1
2.36e-08	1.16 (1.1, 1.22)	0.505	chr22	40410936	rs1543322	3_prime_UTR_variant	0.1816	G	A	1.16 (1.1, 1.22)	2.22e-08	0.4 (0.07, 2.15)	0.565	MKL1
3.1e-08	1.1 (1.06, 1.13)	0.0148	chr22	40412672	rs73167027	downstream_gene_variant	0.18622	T	A	1.15 (1.1, 1.21)	4.7e-08	1.06 (1.02, 1.1)	0.00937	MKL1
1.78e-08	1.1 (1.07, 1.14)	0.00647	chr22	40414227	rs2092163	downstream_gene_variant	0.17797	T	C	1.16 (1.1, 1.22)	1.02e-08	1.06 (1.02, 1.1)	0.0119	MKL1
2.09e-08	0.87 (0.82, 0.91)	1	chr22	40414934	chr22:40414934_G_G	NA	0.8113	G	G	0.87 (0.82, 0.91)	2.09e-08	NA	NA	MKL1
5.37e-09	1.14 (1.09, 1.19)	0.224	chr22	40414942	rs729982	downstream_gene_variant	0.19039	C	T	1.16 (1.1, 1.21)	1.56e-08	1.09 (1.01, 1.17)	0.0597	MKL1
1.56e-08	1.16 (1.1, 1.21)	1	chr22	40414942	chr22:40414942_T_TCC	downstream_gene_variant	0.19039	TCC	T	1.16 (1.1, 1.21)	1.56e-08	NA	NA	MKL1
3.47e-08	0.93 (0.91, 0.95)	0.471	chr3	4677552	rs4684433	intron_variant	0.37227	C	T	0.92 (0.88, 0.96)	0.000104	0.94 (0.91, 0.97)	6.76e-05	ITPR1
1.02e-08	1.08 (1.05, 1.11)	0.381	chr3	27226825	rs7626646	intron_variant	0.26804	T	G	1.1 (1.05, 1.15)	3.83e-05	1.07 (1.04, 1.11)	4.56e-05	NEK10
2.84e-08	1.08 (1.05, 1.11)	0.531	chr3	27227143	rs34684700	intron_variant	0.25619	A	G	1.09 (1.05, 1.14)	0.000126	1.07 (1.04, 1.11)	4.84e-05	NEK10
4.54e-08	1.08 (1.05, 1.11)	0.232	chr3	27230014	rs62256311	intron_variant	0.25323	A	G	1.1 (1.06, 1.15)	2.65e-05	1.07 (1.03, 1.1)	0.000217	NEK10
4.57e-08	1.08 (1.05, 1.11)	0.255	chr3	27237092	rs71323272	intron_variant	0.25306	T	C	1.1 (1.05, 1.15)	3.29e-05	1.07 (1.03, 1.1)	0.000188	NEK10
4.19e-08	1.08 (1.05, 1.11)	0.247	chr3	27237744	rs13075192	intron_variant	0.25313	T	C	1.1 (1.06, 1.15)	2.92e-05	1.07 (1.03, 1.1)	0.00019	NEK10
3.64e-08	1.08 (1.05, 1.11)	0.237	chr3	27245899	rs13092134	intron_variant	0.25315	A	G	1.1 (1.06, 1.15)	2.51e-05	1.07 (1.03, 1.1)	0.000186	NEK10
2.06e-08	1.08 (1.05, 1.11)	0.204	chr3	27259596	rs62258167	intron_variant	0.24805	A	G	1.11 (1.06, 1.16)	1.22e-05	1.07 (1.03, 1.1)	0.000191	NEK10
1.93e-08	1.08 (1.05, 1.11)	0.205	chr3	27263544	rs4303836	intron_variant	0.24695	T	C	1.11 (1.06, 1.16)	1.21e-05	1.07 (1.03, 1.1)	0.000181	NEK10
2.16e-08	1.08 (1.05, 1.11)	0.201	chr3	27265973	rs13063289	intron_variant	0.24695	G	A	1.11 (1.06, 1.16)	1.21e-05	1.07 (1.03, 1.1)	0.0002	NEK10
2.21e-08	1.08 (1.05, 1.11)	0.205	chr3	27268213	rs62255583	intron_variant	0.24692	T	G	1.11 (1.06, 1.16)	1.27e-05	1.07 (1.03, 1.1)	0.000198	NEK10
9.57e-10	1.08 (1.06, 1.11)	0.305	chr3	27285652	rs480646	intron_variant	0.32541	T	C	1.1 (1.06, 1.15)	8.06e-06	1.07 (1.04, 1.11)	1.66e-05	NEK10
1.12e-09	1.08 (1.06, 1.11)	0.3	chr3	27288049	rs569960	intron_variant	0.32469	T	C	1.1 (1.06, 1.15)	8.29e-06	1.07 (1.04, 1.1)	1.88e-05	NEK10
2.15e-08	1.08 (1.05, 1.11)	0.206	chr3	27288662	rs34453788	intron_variant	0.2463	C	T	1.11 (1.06, 1.16)	1.29e-05	1.07 (1.03, 1.1)	0.00019	NEK10
1.07e-09	1.08 (1.06, 1.11)	0.296	chr3	27289481	rs514668	intron_variant	0.32472	G	A	1.1 (1.06, 1.15)	7.96e-06	1.07 (1.04, 1.1)	1.86e-05	NEK10
1.08e-09	1.08 (1.06, 1.11)	0.296	chr3	27289531	rs515402	intron_variant	0.32472	T	G	1.1 (1.06, 1.15)	7.96e-06	1.07 (1.04, 1.1)	1.86e-05	NEK10
2.16e-08	1.08 (1.05, 1.11)	0.206	chr3	27289767	rs17681498	intron_variant	0.2463	C	T	1.11 (1.06, 1.16)	1.29e-05	1.07 (1.03, 1.1)	0.00019	NEK10
1.08e-09	1.08 (1.06, 1.11)	0.296	chr3	27290363	rs543882	intron_variant	0.32472	C	T	1.1 (1.06, 1.15)	7.98e-06	1.07 (1.04, 1.1)	1.87e-05	NEK10
1.08e-09	1.08 (1.06, 1.11)	0.296	chr3	27290686	rs674303	synonymous_variant	0.32472	C	T	1.1 (1.06, 1.15)	7.98e-06	1.07 (1.04, 1.1)	1.87e-05	NEK10
1.08e-09	1.08 (1.06, 1.11)	0.296	chr3	27290811	rs674798	intron_variant	0.32472	T	G	1.1 (1.06, 1.15)	7.98e-06	1.07 (1.04, 1.1)	1.87e-05	NEK10
1.08e-09	1.08 (1.06, 1.11)	0.296	chr3	27291183	rs864241	intron_variant	0.32472	C	T	1.1 (1.06, 1.15)	8e-06	1.07 (1.04, 1.1)	1.86e-05	NEK10
2.22e-08	1.08 (1.05, 1.11)	0.205	chr3	27291705	rs13081226	intron_variant	0.2463	T	C	1.11 (1.06, 1.16)	1.29e-05	1.07 (1.03, 1.1)	0.000195	NEK10
1.04e-09	1.08 (1.06, 1.11)	0.275	chr3	27292601	rs11919439	intron_variant	0.32301	C	A	1.1 (1.06, 1.15)	6.58e-06	1.07 (1.04, 1.1)	2.07e-05	NEK10
2.14e-08	1.08 (1.05, 1.11)	0.206	chr3	27292740	rs35840701	intron_variant	0.24629	C	A	1.11 (1.06, 1.16)	1.29e-05	1.07 (1.03, 1.1)	0.00019	NEK10
1.27e-09	1.08 (1.06, 1.11)	0.291	chr3	27292803	rs11927257	intron_variant	0.32472	T	C	1.1 (1.06, 1.15)	8.04e-06	1.07 (1.04, 1.1)	2.15e-05	NEK10
1.02e-09	1.08 (1.06, 1.11)	0.301	chr3	27294019	rs820617	intron_variant	0.32471	C	T	1.1 (1.06, 1.15)	8.07e-06	1.07 (1.04, 1.1)	1.75e-05	NEK10
9.98e-10	1.08 (1.06, 1.11)	0.3	chr3	27294834	rs551621	intron_variant	0.32471	C	G	1.1 (1.06, 1.15)	7.91e-06	1.07 (1.04, 1.1)	1.75e-05	NEK10
1.01e-09	1.08 (1.06, 1.11)	0.3	chr3	27295040	rs6790344	intron_variant	0.32481	C	G	1.1 (1.06, 1.15)	8e-06	1.07 (1.04, 1.1)	1.75e-05	NEK10
1.76e-08	1.08 (1.05, 1.11)	0.201	chr3	27297835	rs17317435	intron_variant	0.24625	C	T	1.11 (1.06, 1.16)	1.12e-05	1.07 (1.03, 1.1)	0.000175	NEK10
1.95e-08	1.08 (1.05, 1.11)	0.201	chr3	27298095	rs13075389	intron_variant	0.24622	T	C	1.11 (1.06, 1.16)	1.17e-05	1.07 (1.03, 1.1)	0.000187	NEK10
1.63e-09	1.08 (1.06, 1.11)	0.258	chr3	27300185	rs485007	intron_variant	0.31852	G	T	1.1 (1.06, 1.15)	6.07e-06	1.07 (1.04, 1.1)	3.38e-05	NEK10
1.02e-09	1.08 (1.06, 1.11)	0.3	chr3	27301104	rs642570	intron_variant	0.32469	G	C	1.1 (1.06, 1.15)	7.94e-06	1.07 (1.04, 1.1)	1.79e-05	NEK10
1.02e-09	1.08 (1.06, 1.11)	0.3	chr3	27301436	rs3103745	intron_variant	0.32469	C	T	1.1 (1.06, 1.15)	7.94e-06	1.07 (1.04, 1.1)	1.79e-05	NEK10
1.02e-09	1.08 (1.06, 1.11)	0.3	chr3	27301885	rs6551192	intron_variant	0.3247	A	G	1.1 (1.06, 1.15)	7.94e-06	1.07 (1.04, 1.1)	1.78e-05	NEK10
9.02e-10	1.08 (1.06, 1.11)	0.307	chr3	27302058	rs653886	intron_variant	0.3247	T	C	1.1 (1.06, 1.15)	7.94e-06	1.07 (1.04, 1.11)	1.6e-05	NEK10
1.01e-09	1.08 (1.06, 1.11)	0.3	chr3	27302200	rs653076	intron_variant	0.3247	C	T	1.1 (1.06, 1.15)	7.94e-06	1.07 (1.04, 1.1)	1.77e-05	NEK10
1.04e-09	1.08 (1.06, 1.11)	0.302	chr3	27303472	rs578501	intron_variant	0.3247	G	A	1.1 (1.06, 1.15)	8.11e-06	1.07 (1.04, 1.1)	1.79e-05	NEK10
1.07e-09	1.08 (1.06, 1.11)	0.3	chr3	27303906	rs608374	intron_variant	0.3247	A	G	1.1 (1.06, 1.15)	8.1e-06	1.07 (1.04, 1.1)	1.83e-05	NEK10
2e-08	1.08 (1.05, 1.11)	0.2	chr3	27303998	rs1445114	intron_variant	0.24625	A	C	1.11 (1.06, 1.16)	1.17e-05	1.07 (1.03, 1.1)	0.000189	NEK10
9.48e-10	1.08 (1.06, 1.11)	0.307	chr3	27306086	rs480238	intron_variant	0.3247	T	A	1.1 (1.06, 1.15)	8.1e-06	1.07 (1.04, 1.11)	1.65e-05	NEK10
1.3e-09	1.08 (1.06, 1.11)	0.272	chr3	27306603	rs683503	intron_variant	0.31853	T	C	1.1 (1.06, 1.15)	6.19e-06	1.07 (1.04, 1.1)	2.74e-05	NEK10
2.08e-10	1.09 (1.06, 1.11)	0.434	chr3	27307429	rs513546	intron_variant	0.3302	G	A	1.1 (1.06, 1.15)	1.08e-05	1.08 (1.04, 1.11)	3.29e-06	NEK10
1.11e-09	1.08 (1.06, 1.11)	0.303	chr3	27307556	rs4973760	intron_variant	0.32472	A	G	1.1 (1.06, 1.15)	8.54e-06	1.07 (1.04, 1.1)	1.82e-05	NEK10
2e-08	1.07 (1.05, 1.1)	0.266	chr3	27308219	rs541935	intron_variant	0.35886	C	A	1.09 (1.05, 1.14)	2.24e-05	1.06 (1.03, 1.09)	0.000122	NEK10
9.32e-10	1.08 (1.06, 1.11)	0.312	chr3	27309509	rs574955	intron_variant	0.32437	C	T	1.1 (1.06, 1.15)	8.43e-06	1.07 (1.04, 1.11)	1.57e-05	NEK10
1e-09	1.08 (1.06, 1.11)	0.308	chr3	27310734	rs646577	intron_variant	0.32437	G	A	1.1 (1.06, 1.15)	8.41e-06	1.07 (1.04, 1.11)	1.68e-05	NEK10
8.88e-10	1.08 (1.06, 1.11)	0.305	chr3	27313029	rs586229	intron_variant	0.32434	G	A	1.1 (1.06, 1.15)	7.81e-06	1.07 (1.04, 1.11)	1.59e-05	NEK10
1.53e-08	1.08 (1.05, 1.11)	0.214	chr3	27317129	rs4973761	intron_variant	0.24593	C	T	1.11 (1.06, 1.16)	1.17e-05	1.07 (1.03, 1.11)	0.000152	NEK10
2.18e-08	1.08 (1.05, 1.11)	0.243	chr3	27317444	rs13084067	intron_variant	0.25206	T	A	1.1 (1.06, 1.16)	2.1e-05	1.07 (1.03, 1.1)	0.000133	NEK10
1.03e-09	1.08 (1.06, 1.11)	0.295	chr3	27319941	rs533175	intron_variant	0.32434	A	G	1.1 (1.06, 1.15)	7.67e-06	1.07 (1.04, 1.1)	1.85e-05	NEK10
9.22e-10	1.08 (1.06, 1.11)	0.3	chr3	27320410	rs537674	intron_variant	0.32434	T	G	1.1 (1.06, 1.15)	7.59e-06	1.07 (1.04, 1.11)	1.68e-05	NEK10
1.43e-08	1.08 (1.05, 1.11)	0.215	chr3	27320497	rs6783818	intron_variant	0.24593	G	C	1.11 (1.06, 1.16)	1.14e-05	1.07 (1.03, 1.11)	0.000145	NEK10
8.18e-10	1.08 (1.06, 1.11)	0.307	chr3	27320578	rs594466	intron_variant	0.32434	T	C	1.1 (1.06, 1.15)	7.59e-06	1.07 (1.04, 1.11)	1.51e-05	NEK10
1.49e-09	1.08 (1.05, 1.11)	0.283	chr3	27321282	rs7651661	intron_variant	0.32428	C	G	1.1 (1.06, 1.15)	8.12e-06	1.07 (1.04, 1.1)	2.47e-05	NEK10
1.23e-09	1.08 (1.06, 1.11)	0.239	chr3	27321542	rs479302	intron_variant	0.32501	G	A	1.1 (1.06, 1.15)	4.98e-06	1.07 (1.04, 1.1)	2.92e-05	NEK10
8.86e-11	1.09 (1.06, 1.12)	0.263	chr3	27321573	rs479404	intron_variant	0.32175	C	T	1.11 (1.07, 1.16)	1.62e-06	1.08 (1.04, 1.11)	6.57e-06	NEK10
1.96e-09	1.08 (1.05, 1.11)	0.246	chr3	27322446	rs640065	intron_variant	0.32437	A	T	1.1 (1.06, 1.15)	6.79e-06	1.07 (1.04, 1.1)	3.54e-05	NEK10
1.76e-09	1.08 (1.05, 1.11)	0.253	chr3	27322601	rs640912	intron_variant	0.32437	A	C	1.1 (1.06, 1.15)	6.78e-06	1.07 (1.04, 1.1)	3.22e-05	NEK10
1.67e-08	1.08 (1.05, 1.11)	0.187	chr3	27323298	rs4973762	intron_variant	0.24602	A	T	1.11 (1.06, 1.16)	9.5e-06	1.07 (1.03, 1.1)	0.000185	NEK10
1.99e-08	1.08 (1.05, 1.11)	0.18	chr3	27326519	rs7615321	intron_variant	0.24602	G	A	1.11 (1.06, 1.16)	9.54e-06	1.07 (1.03, 1.1)	0.000214	NEK10
1.13e-09	0.92 (0.9, 0.95)	0.244	chr3	27328274	rs9310842	intron_variant	0.68172	T	A	0.9 (0.87, 0.94)	4.56e-06	0.93 (0.91, 0.96)	2.99e-05	NEK10
1.12e-09	0.92 (0.9, 0.95)	0.244	chr3	27328712	rs1844983	intron_variant	0.68172	T	C	0.9 (0.87, 0.94)	4.55e-06	0.93 (0.91, 0.96)	2.97e-05	NEK10
1.07e-09	0.92 (0.9, 0.94)	0.273	chr3	27329298	rs6778612	intron_variant	0.72537	C	T	0.9 (0.86, 0.94)	6.08e-06	0.93 (0.9, 0.96)	2.3e-05	NEK10
2.62e-09	0.92 (0.9, 0.95)	0.234	chr3	27329769	rs9310843	intron_variant	0.68983	A	G	0.91 (0.87, 0.94)	6.33e-06	0.94 (0.91, 0.96)	4.93e-05	NEK10
2.35e-09	0.92 (0.9, 0.95)	0.24	chr3	27330352	rs1388785	intron_variant	0.68983	C	T	0.91 (0.87, 0.94)	6.34e-06	0.94 (0.91, 0.96)	4.48e-05	NEK10
2.62e-09	0.92 (0.9, 0.95)	0.234	chr3	27330731	rs1388786	intron_variant	0.68983	A	G	0.91 (0.87, 0.94)	6.32e-06	0.94 (0.91, 0.96)	4.94e-05	NEK10
1.32e-08	0.92 (0.9, 0.95)	0.237	chr3	27333363	rs2006794	intron_variant	0.73834	C	T	0.9 (0.87, 0.94)	1.44e-05	0.94 (0.91, 0.97)	0.000114	NEK10
7.21e-09	0.92 (0.9, 0.95)	0.247	chr3	27333699	rs1494422	intron_variant	0.73429	C	T	0.9 (0.87, 0.94)	1.18e-05	0.93 (0.9, 0.97)	7.72e-05	NEK10
7.05e-09	0.92 (0.9, 0.95)	0.253	chr3	27333854	rs1494423	intron_variant	0.73938	G	A	0.9 (0.86, 0.94)	1.25e-05	0.93 (0.9, 0.96)	7.26e-05	NEK10
4.37e-08	1.08 (1.05, 1.1)	0.162	chr3	27377371	rs35797268	intron_variant	0.30134	C	T	1.1 (1.06, 1.15)	1.18e-05	1.06 (1.03, 1.09)	0.000359	SLC4A7
3.83e-08	1.08 (1.05, 1.1)	0.101	chr3	27377405	rs7647818	intron_variant	0.29902	C	T	1.11 (1.06, 1.16)	4.46e-06	1.06 (1.03, 1.09)	0.000573	SLC4A7
3.3e-08	1.08 (1.05, 1.1)	0.103	chr3	27378377	rs7637211	intron_variant	0.29517	T	C	1.11 (1.06, 1.16)	4.3e-06	1.06 (1.03, 1.09)	0.000516	SLC4A7
3.95e-08	1.08 (1.05, 1.1)	0.109	chr3	27381936	rs35998108	intron_variant	0.29684	A	G	1.11 (1.06, 1.15)	5.37e-06	1.06 (1.03, 1.09)	0.000521	SLC4A7
2.78e-08	1.08 (1.05, 1.1)	0.106	chr3	27382058	rs77135084	intron_variant	0.29517	C	A	1.11 (1.06, 1.16)	4.22e-06	1.06 (1.03, 1.09)	0.000449	SLC4A7
2.06e-08	1.08 (1.05, 1.1)	0.123	chr3	27383308	rs17019721	intron_variant	0.30085	G	A	1.11 (1.06, 1.15)	4.8e-06	1.06 (1.03, 1.09)	0.000329	SLC4A7
1.96e-08	1.08 (1.05, 1.1)	0.122	chr3	27384120	rs2172298	intron_variant	0.30086	C	T	1.11 (1.06, 1.15)	4.65e-06	1.06 (1.03, 1.09)	0.00032	SLC4A7
1.96e-08	1.08 (1.05, 1.1)	0.122	chr3	27384255	rs4973769	intron_variant	0.30086	C	T	1.11 (1.06, 1.15)	4.65e-06	1.06 (1.03, 1.09)	0.000321	SLC4A7
1.92e-08	1.08 (1.05, 1.1)	0.123	chr3	27384324	rs4973770	intron_variant	0.30086	T	C	1.11 (1.06, 1.15)	4.65e-06	1.06 (1.03, 1.09)	0.000316	SLC4A7
1.47e-08	1.08 (1.05, 1.11)	0.12	chr3	27386127	rs13075550	intron_variant	0.29912	G	A	1.11 (1.06, 1.16)	3.93e-06	1.06 (1.03, 1.09)	0.000279	SLC4A7
2.34e-08	1.08 (1.05, 1.1)	0.125	chr3	27386725	rs2370995	intron_variant	0.30083	T	C	1.11 (1.06, 1.15)	5.26e-06	1.06 (1.03, 1.09)	0.000345	SLC4A7
1.52e-08	1.08 (1.05, 1.11)	0.122	chr3	27386880	rs2840088	intron_variant	0.29917	A	G	1.11 (1.06, 1.16)	4.09e-06	1.06 (1.03, 1.09)	0.00028	SLC4A7
1.51e-08	1.08 (1.05, 1.11)	0.122	chr3	27386932	rs2172297	intron_variant	0.29917	A	G	1.11 (1.06, 1.16)	4.09e-06	1.06 (1.03, 1.09)	0.000278	SLC4A7
2.05e-08	1.08 (1.05, 1.1)	0.128	chr3	27387010	rs2131205	intron_variant	0.30084	G	A	1.11 (1.06, 1.15)	5.24e-06	1.06 (1.03, 1.09)	0.000309	SLC4A7
2.52e-08	1.08 (1.05, 1.1)	0.11	chr3	27390984	rs6775176	intron_variant	0.29515	A	G	1.11 (1.06, 1.16)	4.36e-06	1.06 (1.03, 1.09)	0.000408	SLC4A7
3.08e-08	1.08 (1.05, 1.1)	0.117	chr3	27391397	rs3816881	intron_variant	0.29685	C	T	1.11 (1.06, 1.15)	5.43e-06	1.06 (1.03, 1.09)	0.000423	SLC4A7
2.21e-08	1.08 (1.05, 1.1)	0.112	chr3	27392570	rs34209332	intron_variant	0.29515	T	A	1.11 (1.06, 1.16)	4.19e-06	1.06 (1.03, 1.09)	0.000376	SLC4A7
2.87e-08	1.08 (1.05, 1.1)	0.12	chr3	27395306	rs36055621	intron_variant	0.29685	C	T	1.11 (1.06, 1.15)	5.39e-06	1.06 (1.03, 1.09)	0.000403	SLC4A7
1.95e-08	1.08 (1.05, 1.1)	0.128	chr3	27395831	rs34981505	intron_variant	0.30087	T	A	1.11 (1.06, 1.15)	5.02e-06	1.06 (1.03, 1.09)	0.000306	SLC4A7
1.34e-08	1.08 (1.05, 1.11)	0.123	chr3	27395894	rs34316374	intron_variant	0.2992	C	G	1.11 (1.06, 1.16)	3.93e-06	1.06 (1.03, 1.09)	0.000257	SLC4A7
2.38e-08	1.08 (1.05, 1.1)	0.111	chr3	27396690	rs36101969	intron_variant	0.29519	A	G	1.11 (1.06, 1.16)	4.28e-06	1.06 (1.03, 1.09)	0.000395	SLC4A7
2.27e-08	1.08 (1.05, 1.1)	0.109	chr3	27400845	rs3736312	synonymous_variant	0.29513	A	G	1.11 (1.06, 1.16)	4.04e-06	1.06 (1.03, 1.09)	0.000391	SLC4A7
1.83e-08	1.08 (1.05, 1.11)	0.102	chr3	27401576	rs17682229	intron_variant	0.29486	C	T	1.11 (1.06, 1.16)	3.22e-06	1.06 (1.03, 1.09)	0.000373	SLC4A7
1.88e-08	1.08 (1.05, 1.11)	0.104	chr3	27401826	rs35904501	intron_variant	0.29492	C	T	1.11 (1.06, 1.16)	3.36e-06	1.06 (1.03, 1.09)	0.000373	SLC4A7
4.15e-08	1.08 (1.05, 1.1)	0.133	chr3	27402147	rs997680	intron_variant	0.29566	A	G	1.1 (1.06, 1.15)	7.98e-06	1.06 (1.03, 1.09)	0.000431	SLC4A7
3.38e-08	1.08 (1.05, 1.1)	0.101	chr3	27402585	rs6789539	intron_variant	0.29659	A	T	1.11 (1.06, 1.16)	4.29e-06	1.06 (1.03, 1.09)	0.000524	SLC4A7
2.56e-08	1.08 (1.05, 1.1)	0.109	chr3	27404480	rs13078798	intron_variant	0.29661	A	G	1.11 (1.06, 1.16)	4.26e-06	1.06 (1.03, 1.09)	0.000421	SLC4A7
2.04e-08	1.08 (1.05, 1.1)	0.101	chr3	27405842	rs34775440	intron_variant	0.29495	T	G	1.11 (1.06, 1.16)	3.34e-06	1.06 (1.03, 1.09)	0.000398	SLC4A7
2.79e-08	1.08 (1.05, 1.1)	0.107	chr3	27406135	rs13089870	intron_variant	0.29662	T	C	1.11 (1.06, 1.16)	4.27e-06	1.06 (1.03, 1.09)	0.000452	SLC4A7
1.32e-08	1.08 (1.05, 1.11)	0.108	chr3	27408743	rs4973772	intron_variant	0.29898	T	G	1.11 (1.06, 1.16)	3.06e-06	1.06 (1.03, 1.09)	0.000295	SLC4A7
2.04e-08	1.08 (1.05, 1.1)	0.0994	chr3	27409751	rs34098124	intron_variant	0.29497	T	G	1.11 (1.06, 1.16)	3.21e-06	1.06 (1.03, 1.09)	0.000412	SLC4A7
1.37e-08	1.08 (1.05, 1.11)	0.109	chr3	27411453	rs11718991	intron_variant	0.29889	G	A	1.11 (1.06, 1.16)	3.16e-06	1.06 (1.03, 1.09)	0.000299	SLC4A7
1.78e-08	1.08 (1.05, 1.1)	0.113	chr3	27412907	rs73046191	intron_variant	0.30066	A	T	1.11 (1.06, 1.16)	3.81e-06	1.06 (1.03, 1.09)	0.000332	SLC4A7
1.77e-08	1.08 (1.05, 1.1)	0.113	chr3	27413067	rs73046194	intron_variant	0.30066	T	C	1.11 (1.06, 1.16)	3.81e-06	1.06 (1.03, 1.09)	0.000331	SLC4A7
1.15e-08	1.08 (1.05, 1.11)	0.108	chr3	27414009	rs71323277	intron_variant	0.29891	T	G	1.11 (1.06, 1.16)	2.82e-06	1.06 (1.03, 1.09)	0.000277	SLC4A7
2.05e-08	1.08 (1.05, 1.1)	0.0994	chr3	27415717	rs11716531	intron_variant	0.29498	A	G	1.11 (1.06, 1.16)	3.23e-06	1.06 (1.03, 1.09)	0.000411	SLC4A7
1.31e-08	1.08 (1.05, 1.11)	0.107	chr3	27415857	rs11708710	intron_variant	0.29899	C	A	1.11 (1.06, 1.16)	2.96e-06	1.06 (1.03, 1.09)	0.000299	SLC4A7
1.42e-08	1.08 (1.05, 1.11)	0.111	chr3	27417423	rs923941	intron_variant	0.299	G	A	1.11 (1.06, 1.16)	3.33e-06	1.06 (1.03, 1.09)	0.000299	SLC4A7
2.05e-08	1.08 (1.05, 1.1)	0.116	chr3	27417850	rs923940	intron_variant	0.30068	G	C	1.11 (1.06, 1.16)	4.33e-06	1.06 (1.03, 1.09)	0.000346	SLC4A7
2.92e-08	1.08 (1.05, 1.1)	0.108	chr3	27420949	rs7650165	intron_variant	0.29666	T	C	1.11 (1.06, 1.16)	4.46e-06	1.06 (1.03, 1.09)	0.000455	SLC4A7
1.39e-08	1.08 (1.05, 1.11)	0.11	chr3	27424632	rs34878935	intron_variant	0.29901	C	A	1.11 (1.06, 1.16)	3.23e-06	1.06 (1.03, 1.09)	0.000297	SLC4A7
1.84e-08	1.08 (1.05, 1.1)	0.117	chr3	27426384	rs34307140	intron_variant	0.30068	C	A	1.11 (1.06, 1.16)	4.13e-06	1.06 (1.03, 1.09)	0.000327	SLC4A7
1.84e-08	1.08 (1.05, 1.1)	0.117	chr3	27427110	rs7624790	intron_variant	0.30068	A	C	1.11 (1.06, 1.16)	4.14e-06	1.06 (1.03, 1.09)	0.000327	SLC4A7
1.48e-08	1.08 (1.05, 1.11)	0.107	chr3	27431445	rs3755652	missense_variant	0.29901	T	C	1.11 (1.06, 1.16)	3.15e-06	1.06 (1.03, 1.09)	0.000318	SLC4A7
1.8e-08	1.08 (1.05, 1.1)	0.114	chr3	27431575	rs13077400	synonymous_variant	0.30068	G	A	1.11 (1.06, 1.16)	3.93e-06	1.06 (1.03, 1.09)	0.000329	SLC4A7
1.09e-08	1.08 (1.05, 1.11)	0.112	chr3	27435846	rs66694067	intron_variant	0.29902	T	C	1.11 (1.06, 1.16)	2.95e-06	1.06 (1.03, 1.09)	0.000257	SLC4A7
1.48e-08	1.08 (1.05, 1.11)	0.118	chr3	27437219	rs3732607	intron_variant	0.30069	T	C	1.11 (1.06, 1.16)	3.78e-06	1.06 (1.03, 1.09)	0.000287	SLC4A7
1.09e-08	1.08 (1.05, 1.11)	0.112	chr3	27438026	rs35752825	intron_variant	0.29903	A	G	1.11 (1.06, 1.16)	2.97e-06	1.06 (1.03, 1.09)	0.000257	SLC4A7
1.12e-08	1.08 (1.05, 1.11)	0.111	chr3	27440484	rs34427037	intron_variant	0.29903	G	T	1.11 (1.06, 1.16)	2.97e-06	1.06 (1.03, 1.09)	0.000262	SLC4A7
1.59e-08	1.08 (1.05, 1.11)	0.116	chr3	27443112	rs66801263	intron_variant	0.3007	G	A	1.11 (1.06, 1.16)	3.8e-06	1.06 (1.03, 1.09)	0.000305	SLC4A7
1.04e-08	1.08 (1.05, 1.11)	0.119	chr3	27446819	rs6777272	intron_variant	0.29906	G	T	1.11 (1.06, 1.16)	3.23e-06	1.06 (1.03, 1.1)	0.000236	SLC4A7
1.35e-08	1.08 (1.05, 1.11)	0.122	chr3	27452984	rs2887926	intron_variant	0.30075	C	T	1.11 (1.06, 1.16)	3.91e-06	1.06 (1.03, 1.09)	0.000261	SLC4A7
9.64e-09	1.08 (1.05, 1.11)	0.117	chr3	27453098	rs2371065	intron_variant	0.29909	C	A	1.11 (1.06, 1.16)	3.06e-06	1.06 (1.03, 1.1)	0.000228	SLC4A7
1.32e-08	1.08 (1.05, 1.11)	0.123	chr3	27453482	rs13099261	intron_variant	0.30075	G	A	1.11 (1.06, 1.16)	3.91e-06	1.06 (1.03, 1.09)	0.000255	SLC4A7
1.32e-08	1.08 (1.05, 1.11)	0.123	chr3	27453528	rs13099289	intron_variant	0.30075	G	A	1.11 (1.06, 1.16)	3.91e-06	1.06 (1.03, 1.09)	0.000256	SLC4A7
1.24e-08	1.08 (1.05, 1.11)	0.12	chr3	27454082	rs13062327	intron_variant	0.30081	A	G	1.11 (1.06, 1.16)	3.59e-06	1.06 (1.03, 1.09)	0.000255	SLC4A7
1.15e-08	1.08 (1.05, 1.11)	0.129	chr3	27454095	rs13061912	intron_variant	0.30075	G	A	1.11 (1.06, 1.16)	3.89e-06	1.06 (1.03, 1.1)	0.00023	SLC4A7
9.14e-09	1.08 (1.05, 1.11)	0.119	chr3	27455536	rs17682751	intron_variant	0.29909	C	T	1.11 (1.06, 1.16)	3.04e-06	1.06 (1.03, 1.1)	0.00022	SLC4A7
8.97e-09	1.08 (1.05, 1.11)	0.119	chr3	27455704	rs35594232	intron_variant	0.29909	A	C	1.11 (1.06, 1.16)	3.04e-06	1.06 (1.03, 1.1)	0.000215	SLC4A7
8.95e-09	1.08 (1.05, 1.11)	0.119	chr3	27457756	rs35572617	upstream_gene_variant	0.29909	T	A	1.11 (1.06, 1.16)	3.03e-06	1.06 (1.03, 1.1)	0.000215	SLC4A7
1.19e-08	1.08 (1.05, 1.11)	0.126	chr3	27458853	rs34611823	upstream_gene_variant	0.30076	G	A	1.11 (1.06, 1.16)	3.86e-06	1.06 (1.03, 1.1)	0.000237	SLC4A7
9.31e-09	1.08 (1.05, 1.11)	0.117	chr3	27460579	rs6797389	upstream_gene_variant	0.29909	T	G	1.11 (1.06, 1.16)	3e-06	1.06 (1.03, 1.1)	0.000224	SLC4A7
8.73e-09	1.08 (1.05, 1.11)	0.119	chr3	27460640	rs6773733	upstream_gene_variant	0.29909	A	C	1.11 (1.06, 1.16)	3e-06	1.06 (1.03, 1.1)	0.000212	SLC4A7
1.16e-08	1.08 (1.05, 1.11)	0.118	chr3	27464145	rs11719386	intron_variant	0.29924	C	G	1.11 (1.06, 1.16)	3.41e-06	1.06 (1.03, 1.1)	0.000248	SLC4A7
8.02e-09	1.08 (1.05, 1.11)	0.121	chr3	27465688	rs6791212	intron_variant	0.2991	A	C	1.11 (1.06, 1.16)	2.96e-06	1.06 (1.03, 1.1)	0.0002	SLC4A7
1.13e-08	1.08 (1.05, 1.11)	0.127	chr3	27465821	rs35124105	intron_variant	0.30076	A	G	1.11 (1.06, 1.16)	3.81e-06	1.06 (1.03, 1.1)	0.000228	SLC4A7
1.23e-08	1.08 (1.05, 1.11)	0.137	chr3	27465893	rs35201716	intron_variant	0.30111	C	G	1.11 (1.06, 1.15)	4.67e-06	1.06 (1.03, 1.1)	0.000217	SLC4A7
1.11e-08	1.08 (1.05, 1.11)	0.126	chr3	27466786	rs35262121	intron_variant	0.30076	A	G	1.11 (1.06, 1.16)	3.76e-06	1.06 (1.03, 1.1)	0.000228	SLC4A7
1.03e-08	1.08 (1.05, 1.11)	0.129	chr3	27467589	rs17019809	intron_variant	0.30076	G	A	1.11 (1.06, 1.16)	3.76e-06	1.06 (1.03, 1.1)	0.000214	SLC4A7
1.02e-08	1.08 (1.05, 1.11)	0.129	chr3	27468813	rs67104968	intron_variant	0.30076	G	A	1.11 (1.06, 1.16)	3.74e-06	1.06 (1.03, 1.1)	0.000213	SLC4A7
1.02e-08	1.08 (1.05, 1.11)	0.128	chr3	27470076	rs57992391	intron_variant	0.30077	C	A	1.11 (1.06, 1.16)	3.75e-06	1.06 (1.03, 1.1)	0.000211	SLC4A7
1.01e-08	1.08 (1.05, 1.11)	0.128	chr3	27470897	rs13100612	intron_variant	0.30077	A	G	1.11 (1.06, 1.16)	3.72e-06	1.06 (1.03, 1.1)	0.000211	SLC4A7
8.51e-09	1.08 (1.05, 1.11)	0.13	chr3	27471453	rs74279676	intron_variant	0.29899	A	G	1.11 (1.06, 1.16)	3.53e-06	1.06 (1.03, 1.1)	0.000188	SLC4A7
7.41e-09	1.08 (1.05, 1.11)	0.122	chr3	27471480	rs77037289	intron_variant	0.2991	T	C	1.11 (1.06, 1.16)	2.92e-06	1.06 (1.03, 1.1)	0.000188	SLC4A7
9.99e-09	1.08 (1.05, 1.11)	0.129	chr3	27471533	rs61144795	intron_variant	0.30077	C	T	1.11 (1.06, 1.16)	3.73e-06	1.06 (1.03, 1.1)	0.000209	SLC4A7
9.94e-09	1.08 (1.05, 1.11)	0.129	chr3	27471875	rs34422761	intron_variant	0.30077	A	C	1.11 (1.06, 1.16)	3.72e-06	1.06 (1.03, 1.1)	0.000209	SLC4A7
1.04e-08	1.08 (1.05, 1.11)	0.128	chr3	27472453	rs7640929	intron_variant	0.30077	A	C	1.11 (1.06, 1.16)	3.73e-06	1.06 (1.03, 1.1)	0.000216	SLC4A7
8.04e-09	1.08 (1.05, 1.11)	0.124	chr3	27472524	rs7640957	intron_variant	0.29941	A	C	1.11 (1.06, 1.16)	3.11e-06	1.06 (1.03, 1.1)	0.000195	SLC4A7
1e-08	1.08 (1.05, 1.11)	0.128	chr3	27473780	rs7644466	intron_variant	0.30076	G	C	1.11 (1.06, 1.16)	3.7e-06	1.06 (1.03, 1.1)	0.00021	SLC4A7
1.04e-08	1.08 (1.05, 1.11)	0.128	chr3	27474263	rs35605663	intron_variant	0.30077	T	C	1.11 (1.06, 1.16)	3.71e-06	1.06 (1.03, 1.1)	0.000218	SLC4A7
8.79e-09	1.08 (1.05, 1.11)	0.133	chr3	27474363	rs57317249	intron_variant	0.30077	C	A	1.11 (1.06, 1.16)	3.71e-06	1.06 (1.03, 1.1)	0.000189	SLC4A7
8.8e-09	1.08 (1.05, 1.11)	0.133	chr3	27474379	rs35532045	intron_variant	0.30077	G	A	1.11 (1.06, 1.16)	3.71e-06	1.06 (1.03, 1.1)	0.000189	SLC4A7
9.85e-09	1.08 (1.05, 1.11)	0.129	chr3	27475362	rs7625337	intron_variant	0.30077	T	G	1.11 (1.06, 1.16)	3.7e-06	1.06 (1.03, 1.1)	0.000208	SLC4A7
7.38e-09	1.08 (1.05, 1.11)	0.122	chr3	27477667	rs77685358	intron_variant	0.2991	T	C	1.11 (1.06, 1.16)	2.89e-06	1.06 (1.03, 1.1)	0.000189	SLC4A7
7.3e-09	1.08 (1.05, 1.11)	0.122	chr3	27478061	rs73050094	intron_variant	0.2991	A	T	1.11 (1.06, 1.16)	2.88e-06	1.06 (1.03, 1.1)	0.000187	SLC4A7
7.92e-09	1.08 (1.05, 1.11)	0.121	chr3	27478391	rs34671636	intron_variant	0.29911	A	G	1.11 (1.06, 1.16)	2.93e-06	1.06 (1.03, 1.1)	0.000199	SLC4A7
5.93e-09	1.08 (1.05, 1.11)	0.112	chr3	27480507	rs13081368	intron_variant	0.29835	T	G	1.11 (1.07, 1.16)	2.19e-06	1.06 (1.03, 1.1)	0.000186	SLC4A7
6.58e-09	1.08 (1.05, 1.11)	0.123	chr3	27481966	rs6776318	intron_variant	0.2991	C	T	1.11 (1.06, 1.16)	2.8e-06	1.06 (1.03, 1.1)	0.000175	SLC4A7
2.64e-09	1.08 (1.05, 1.1)	0.328	chr3	27485025	rs6771541	upstream_gene_variant	0.38564	T	C	1.09 (1.05, 1.14)	2.1e-05	1.07 (1.04, 1.1)	1.9e-05	SLC4A7
1.17e-08	1.08 (1.05, 1.11)	0.183	chr3	27485114	rs13067781	upstream_gene_variant	0.29776	T	C	1.1 (1.06, 1.15)	8.47e-06	1.06 (1.03, 1.1)	0.000142	SLC4A7
8.2e-09	1.08 (1.05, 1.11)	0.165	chr3	27486241	rs2003886	upstream_gene_variant	0.30307	T	G	1.11 (1.06, 1.15)	5.53e-06	1.06 (1.03, 1.1)	0.000139	SLC4A7
8.13e-09	1.08 (1.05, 1.11)	0.165	chr3	27486429	rs13097178	upstream_gene_variant	0.30307	C	T	1.11 (1.06, 1.15)	5.53e-06	1.06 (1.03, 1.1)	0.000138	SLC4A7
8.45e-09	1.08 (1.05, 1.11)	0.163	chr3	27488262	rs35701251	upstream_gene_variant	0.30307	A	T	1.11 (1.06, 1.15)	5.52e-06	1.06 (1.03, 1.1)	0.000143	SLC4A7
3.28e-08	0.93 (0.9, 0.95)	0.4	chr3	169759718	rs12638862	intergenic_variant	0.2149	G	A	0.94 (0.9, 0.98)	0.0165	0.92 (0.89, 0.95)	4.43e-07	TERC
4.47e-08	0.93 (0.9, 0.95)	0.428	chr3	169769713	rs9811216	5_prime_UTR_variant	0.21509	C	T	0.94 (0.9, 0.98)	0.0161	0.92 (0.89, 0.95)	6.45e-07	ACTRT3
3.95e-10	2.45 (1.86, 3.23)	1	chr4	44530628	rs780590302	intergenic_variant	0.00305	A	AT	2.45 (1.86, 3.23)	3.95e-10	NA	NA	KCTD8
2.19e-10	2.48 (1.88, 3.26)	0	chr4	45654814	rs540409605	intergenic_variant	0.00305	G	C	2.48 (1.88, 3.26)	2.19e-10	NA	NA	GABRG1
1.71e-11	2.71 (2.04, 3.6)	1	chr4	45786110	rs754058883	intergenic_variant	0.0027	C	T	2.71 (2.04, 3.6)	1.71e-11	NA	NA	GABRG1
2.7e-11	2.68 (2.01, 3.56)	1	chr4	46002240	rs779929745	intergenic_variant	0.00272	G	T	2.68 (2.01, 3.56)	2.7e-11	NA	NA	GABRG1
2.69e-11	2.68 (2.01, 3.56)	1	chr4	46136789	rs772494879	intergenic_variant	0.00272	T	C	2.68 (2.01, 3.56)	2.69e-11	NA	NA	GABRG1
3.54e-08	1.68 (1.4, 2.02)	0.316	chr4	48034600	rs142274555	intron_variant	0.00797	C	T	1.72 (1.43, 2.08)	2.32e-08	1.17 (0.85, 1.62)	0.669	NIPAL1
3.77e-12	2.71 (2.05, 3.57)	1	chr4	48374339	rs551980034	intron_variant	0.00288	T	C	2.71 (2.05, 3.57)	3.77e-12	NA	NA	SLAIN2
2.64e-13	2.79 (2.13, 3.66)	1	chr4	48948860	rs760402913	intergenic_variant	0.00298	T	C	2.79 (2.13, 3.66)	2.64e-13	NA	NA	CWH43
1.46e-08	1.66 (1.4, 1.97)	1	chr4	52165349	rs149787529	intergenic_variant	0.00957	T	C	1.66 (1.4, 1.97)	1.46e-08	NA	NA	SPATA18
2.31e-08	1.89 (1.52, 2.36)	0.0117	chr4	52873534	rs183163451	3_prime_UTR_variant	0.00381	C	T	2.24 (1.74, 2.88)	1.06e-09	1.15 (0.9, 1.47)	0.544	SCFD2
6.51e-09	1.74 (1.45, 2.08)	0.00894	chr4	52893799	rs188539274	intron_variant	0.00397	T	C	2.2 (1.71, 2.82)	1.83e-09	1.33 (1.05, 1.7)	0.0367	SCFD2
2.31e-13	2.76 (2.11, 3.6)	1	chr4	53021103	rs765333492	intron_variant	0.00314	C	T	2.76 (2.11, 3.6)	2.31e-13	NA	NA	SCFD2
3.02e-09	1.96 (1.58, 2.44)	0.0682	chr4	53140760	rs183241934	intron_variant	0.00414	C	A	2.18 (1.7, 2.78)	9.5e-10	1.3 (0.91, 1.86)	0.301	SCFD2
8.19e-10	2.18 (1.71, 2.79)	1	chr4	53466156	rs745398820	intron_variant	0.00412	G	GAAAAA	2.18 (1.71, 2.79)	8.19e-10	NA	NA	LNX1
2.07e-08	2.03 (1.6, 2.59)	0.054	chr4	53718356	rs191692776	intergenic_variant	0.00412	T	C	2.14 (1.67, 2.74)	4.18e-09	0.61 (0.28, 1.34)	0.439	LOC100506444
9.01e-10	2.63 (1.94, 3.57)	0	chr4	54199163	rs775444277	intergenic_variant	0.00248	G	C	2.63 (1.94, 3.57)	9.01e-10	NA	NA	PDGFRA
4.2e-08	0.94 (0.92, 0.96)	0.0903	chr4	69654186	rs10033854	upstream_gene_variant	0.46111	A	G	0.91 (0.87, 0.95)	5.31e-06	0.95 (0.92, 0.98)	0.000478	UGT2A1
1.92e-08	0.93 (0.91, 0.96)	0.116	chr4	69654676	rs11729544	upstream_gene_variant	0.4515	T	C	0.91 (0.88, 0.95)	5.82e-06	0.95 (0.92, 0.97)	0.000239	UGT2A1
1.81e-08	0.93 (0.91, 0.96)	0.091	chr4	69654981	rs28744454	upstream_gene_variant	0.45098	C	T	0.91 (0.87, 0.94)	3.5e-06	0.95 (0.92, 0.97)	0.000307	UGT2A1
8.73e-10	0.93 (0.91, 0.95)	0.0471	chr4	69655112	rs13134357	upstream_gene_variant	0.41999	C	T	0.9 (0.86, 0.93)	2.16e-07	0.94 (0.92, 0.97)	0.00013	UGT2A1
4.2e-09	0.93 (0.91, 0.95)	0.0435	chr4	69656037	rs1347047	upstream_gene_variant	0.43076	C	T	0.9 (0.86, 0.94)	4.12e-07	0.95 (0.92, 0.97)	0.000317	UGT2A1
4.61e-10	1.08 (1.06, 1.11)	0.465	chr4	69657975	rs11249455	upstream_gene_variant	0.34641	A	T	1.1 (1.05, 1.14)	2.05e-05	1.07 (1.04, 1.11)	4.07e-06	UGT2A1
1.68e-10	1.08 (1.06, 1.11)	0.411	chr4	69658940	rs4694227	intergenic_variant	0.61447	A	T	1.1 (1.05, 1.14)	1.13e-05	1.07 (1.04, 1.11)	2.45e-06	UGT2A1
4.42e-10	1.08 (1.06, 1.11)	0.469	chr4	69659559	rs13150336	intergenic_variant	0.3464	T	C	1.1 (1.05, 1.14)	2.09e-05	1.07 (1.04, 1.11)	3.86e-06	UGT2A1
1.45e-10	1.08 (1.06, 1.11)	0.415	chr4	69661038	rs7683082	intergenic_variant	0.61445	G	A	1.1 (1.05, 1.14)	1.08e-05	1.07 (1.04, 1.11)	2.21e-06	UGT2A1
4.72e-10	1.08 (1.06, 1.11)	0.465	chr4	69661199	rs7663912	intergenic_variant	0.3464	T	C	1.1 (1.05, 1.14)	2.11e-05	1.07 (1.04, 1.11)	4.06e-06	UGT2A1
4.71e-10	1.08 (1.06, 1.11)	0.472	chr4	69664241	rs12502795	intergenic_variant	0.34639	C	G	1.1 (1.05, 1.14)	2.17e-05	1.07 (1.04, 1.11)	3.97e-06	UGT2A1
4.56e-10	1.08 (1.06, 1.11)	0.474	chr4	69664260	rs12510740	intergenic_variant	0.34639	T	C	1.1 (1.05, 1.14)	2.17e-05	1.07 (1.04, 1.11)	3.85e-06	UGT2A1
8.16e-10	1.08 (1.06, 1.11)	0.452	chr4	69665693	rs7656403	intergenic_variant	0.34639	T	C	1.1 (1.05, 1.14)	2.2e-05	1.07 (1.04, 1.11)	6.69e-06	UGT2A1
3.09e-10	1.08 (1.06, 1.11)	0.505	chr4	69667917	rs1503728	intergenic_variant	0.34636	C	T	1.1 (1.05, 1.14)	2.2e-05	1.08 (1.04, 1.11)	2.65e-06	UGT2A1
1.01e-09	1.08 (1.05, 1.1)	0.0865	chr4	69669678	rs7660105	intergenic_variant	0.54779	C	A	1.11 (1.07, 1.15)	7.52e-07	1.06 (1.03, 1.09)	7.17e-05	UGT2A1
8.18e-10	1.08 (1.05, 1.1)	0.0909	chr4	69670436	rs7671335	intergenic_variant	0.54778	G	T	1.11 (1.07, 1.15)	7.46e-07	1.06 (1.03, 1.09)	6.07e-05	UGT2A1
5.08e-10	1.08 (1.06, 1.11)	0.469	chr4	69670656	rs4267793	intergenic_variant	0.34635	C	A	1.1 (1.05, 1.14)	2.24e-05	1.07 (1.04, 1.11)	4.14e-06	UGT2A1
1.48e-10	1.08 (1.06, 1.11)	0.391	chr4	69670843	rs1604749	intergenic_variant	0.61433	C	T	1.1 (1.06, 1.14)	9.33e-06	1.07 (1.04, 1.11)	2.53e-06	UGT2A1
8.57e-10	1.08 (1.05, 1.1)	0.0893	chr4	69670922	rs1604748	intergenic_variant	0.54778	C	G	1.11 (1.07, 1.15)	7.44e-07	1.06 (1.03, 1.09)	6.28e-05	UGT2A1
8.72e-10	1.08 (1.05, 1.1)	0.0916	chr4	69671790	rs2331754	intergenic_variant	0.54782	C	T	1.11 (1.06, 1.15)	7.79e-07	1.06 (1.03, 1.09)	6.24e-05	UGT2A1
5.32e-10	1.08 (1.06, 1.11)	0.476	chr4	69672317	rs2331755	intergenic_variant	0.34637	A	C	1.09 (1.05, 1.14)	2.37e-05	1.07 (1.04, 1.11)	4.15e-06	UGT2A1
1.4e-10	1.08 (1.06, 1.11)	0.391	chr4	69672522	rs1587767	intergenic_variant	0.61431	G	T	1.1 (1.06, 1.14)	9.12e-06	1.07 (1.04, 1.11)	2.45e-06	UGT2A1
4.93e-10	1.08 (1.06, 1.11)	0.474	chr4	69673337	rs12499453	intergenic_variant	0.34633	T	C	1.1 (1.05, 1.14)	2.28e-05	1.07 (1.04, 1.11)	3.98e-06	UGT2A1
7.87e-10	1.08 (1.05, 1.1)	0.0906	chr4	69673528	rs12503418	intergenic_variant	0.54777	C	A	1.11 (1.07, 1.15)	7.32e-07	1.06 (1.03, 1.09)	5.92e-05	UGT2A1
4.91e-10	1.08 (1.06, 1.11)	0.476	chr4	69673652	rs12503498	intergenic_variant	0.34633	C	A	1.1 (1.05, 1.14)	2.28e-05	1.07 (1.04, 1.11)	3.97e-06	UGT2A1
4.9e-10	1.08 (1.06, 1.11)	0.476	chr4	69673721	rs12506980	intergenic_variant	0.34633	A	G	1.1 (1.05, 1.14)	2.28e-05	1.07 (1.04, 1.11)	3.96e-06	UGT2A1
5.02e-10	1.08 (1.06, 1.11)	0.474	chr4	69673897	rs12503565	intergenic_variant	0.34633	G	A	1.1 (1.05, 1.14)	2.28e-05	1.07 (1.04, 1.11)	4.04e-06	UGT2A1
6.38e-10	1.08 (1.05, 1.1)	0.0831	chr4	69674652	rs1948828	intergenic_variant	0.54791	T	G	1.11 (1.07, 1.15)	5.51e-07	1.06 (1.03, 1.09)	5.92e-05	UGT2A1
6.98e-10	1.08 (1.05, 1.1)	0.0866	chr4	69674845	rs11249456	intergenic_variant	0.54789	C	T	1.11 (1.07, 1.15)	6.2e-07	1.06 (1.03, 1.09)	5.97e-05	UGT2A1
2.85e-10	1.08 (1.06, 1.11)	0.464	chr4	69675573	rs12648919	intergenic_variant	0.62349	G	A	1.1 (1.05, 1.14)	1.98e-05	1.07 (1.04, 1.11)	2.59e-06	UGT2A1
4.01e-10	1.08 (1.06, 1.11)	0.437	chr4	69676559	rs6848173	intergenic_variant	0.34648	C	T	1.1 (1.05, 1.14)	1.64e-05	1.07 (1.04, 1.11)	4.25e-06	UGT2A1
1.24e-10	1.08 (1.06, 1.11)	0.38	chr4	69681149	rs4133652	intergenic_variant	0.61442	A	C	1.1 (1.06, 1.14)	7.95e-06	1.07 (1.04, 1.11)	2.43e-06	UGT2A1
3.98e-10	1.08 (1.06, 1.11)	0.441	chr4	69681535	rs13144303	intergenic_variant	0.34651	T	G	1.1 (1.05, 1.14)	1.69e-05	1.07 (1.04, 1.11)	4.12e-06	UGT2A1
2.96e-10	1.08 (1.06, 1.11)	0.464	chr4	69684632	rs13142903	intergenic_variant	0.34656	T	A	1.1 (1.05, 1.14)	1.73e-05	1.08 (1.04, 1.11)	3.08e-06	UGT2A1
3.06e-10	1.08 (1.06, 1.11)	0.462	chr4	69684989	rs11728978	intergenic_variant	0.34656	C	T	1.1 (1.05, 1.14)	1.73e-05	1.08 (1.04, 1.11)	3.18e-06	UGT2A1
5.4e-10	1.08 (1.05, 1.1)	0.0991	chr4	69685066	rs11729014	intergenic_variant	0.54801	G	T	1.11 (1.07, 1.15)	7.2e-07	1.06 (1.03, 1.09)	4.41e-05	UGT2A1
2.9e-10	1.08 (1.06, 1.11)	0.466	chr4	69685207	rs4694232	intergenic_variant	0.34656	G	A	1.1 (1.05, 1.14)	1.73e-05	1.08 (1.04, 1.11)	3.03e-06	UGT2A1
2.84e-10	1.08 (1.06, 1.11)	0.469	chr4	69687988	rs34399651	intergenic_variant	0.34655	G	T	1.1 (1.05, 1.14)	1.73e-05	1.08 (1.04, 1.11)	2.97e-06	UGT2A1
8.63e-11	1.08 (1.06, 1.11)	0.406	chr4	69691354	rs2221366	intergenic_variant	0.61444	A	G	1.1 (1.06, 1.14)	8.15e-06	1.08 (1.04, 1.11)	1.71e-06	SULT1B1
4.94e-10	1.08 (1.05, 1.1)	0.101	chr4	69691386	rs1827564	intergenic_variant	0.54799	A	G	1.11 (1.07, 1.15)	7.14e-07	1.06 (1.03, 1.09)	4.11e-05	SULT1B1
2.81e-10	1.08 (1.06, 1.11)	0.471	chr4	69691477	rs1827563	intergenic_variant	0.34655	G	A	1.1 (1.05, 1.14)	1.74e-05	1.08 (1.04, 1.11)	2.93e-06	SULT1B1
8.46e-11	1.08 (1.06, 1.11)	0.406	chr4	69692256	rs11249457	intergenic_variant	0.61443	T	C	1.1 (1.06, 1.14)	8.12e-06	1.08 (1.04, 1.11)	1.68e-06	SULT1B1
2.59e-10	1.08 (1.06, 1.11)	0.471	chr4	69693596	rs1604746	intergenic_variant	0.34747	A	G	1.1 (1.05, 1.14)	1.68e-05	1.08 (1.04, 1.11)	2.78e-06	SULT1B1
8.47e-11	1.08 (1.06, 1.11)	0.406	chr4	69694864	rs2202284	intergenic_variant	0.61443	T	C	1.1 (1.06, 1.14)	8.15e-06	1.08 (1.04, 1.11)	1.67e-06	SULT1B1
8.52e-11	1.08 (1.06, 1.11)	0.406	chr4	69695348	rs4608874	intergenic_variant	0.61443	T	C	1.1 (1.06, 1.14)	8.15e-06	1.08 (1.04, 1.11)	1.69e-06	SULT1B1
2.6e-10	1.08 (1.06, 1.11)	0.475	chr4	69695746	rs11729390	intergenic_variant	0.34655	C	T	1.1 (1.05, 1.14)	1.74e-05	1.08 (1.04, 1.11)	2.72e-06	SULT1B1
2.62e-10	1.08 (1.06, 1.11)	0.476	chr4	69696399	rs116215618	intergenic_variant	0.34655	T	G	1.1 (1.05, 1.14)	1.74e-05	1.08 (1.04, 1.11)	2.73e-06	SULT1B1
2.95e-10	1.08 (1.06, 1.11)	0.469	chr4	69700023	rs11737053	intergenic_variant	0.34655	A	G	1.1 (1.05, 1.14)	1.75e-05	1.08 (1.04, 1.11)	3.05e-06	SULT1B1
2.45e-08	0.93 (0.91, 0.95)	0.29	chr4	69700100	rs1910464	intergenic_variant	0.30986	C	T	0.91 (0.87, 0.95)	3.25e-05	0.94 (0.91, 0.97)	0.00011	SULT1B1
4.85e-10	1.08 (1.05, 1.1)	0.102	chr4	69700865	rs10794695	intergenic_variant	0.54798	A	T	1.11 (1.07, 1.15)	7.2e-07	1.06 (1.03, 1.09)	4.03e-05	SULT1B1
3.1e-10	1.08 (1.06, 1.11)	0.477	chr4	69701377	rs1587766	intergenic_variant	0.62194	C	T	1.09 (1.05, 1.14)	2.21e-05	1.07 (1.04, 1.11)	2.57e-06	SULT1B1
2.65e-10	1.08 (1.06, 1.11)	0.476	chr4	69701386	rs1587765	intergenic_variant	0.34655	G	A	1.1 (1.05, 1.14)	1.75e-05	1.08 (1.04, 1.11)	2.75e-06	SULT1B1
3.34e-10	1.08 (1.06, 1.11)	0.459	chr4	69703753	rs4694030	intergenic_variant	0.34655	T	A	1.1 (1.05, 1.14)	1.75e-05	1.08 (1.04, 1.11)	3.41e-06	SULT1B1
3.25e-10	1.08 (1.06, 1.11)	0.459	chr4	69704347	rs11930858	intergenic_variant	0.34663	G	A	1.1 (1.05, 1.14)	1.74e-05	1.08 (1.04, 1.11)	3.33e-06	SULT1B1
1.54e-09	0.93 (0.91, 0.95)	0.314	chr4	69705380	rs6835502	intergenic_variant	0.37638	G	A	0.91 (0.88, 0.95)	1.46e-05	0.94 (0.91, 0.96)	1.52e-05	SULT1B1
8.69e-10	1.08 (1.05, 1.1)	0.296	chr4	69706255	rs1827562	intergenic_variant	0.60732	T	C	1.1 (1.05, 1.14)	9.66e-06	1.07 (1.04, 1.1)	1.23e-05	SULT1B1
6.47e-10	1.08 (1.05, 1.11)	0.176	chr4	69706747	rs13109839	intergenic_variant	0.35999	T	C	1.11 (1.06, 1.15)	2.69e-06	1.07 (1.04, 1.1)	2.23e-05	SULT1B1
1.15e-09	1.08 (1.05, 1.1)	0.276	chr4	69706993	rs13108694	intergenic_variant	0.60737	T	G	1.1 (1.06, 1.14)	9.26e-06	1.07 (1.04, 1.1)	1.62e-05	SULT1B1
4.83e-10	1.08 (1.05, 1.11)	0.182	chr4	69707263	rs11737084	intergenic_variant	0.36001	C	T	1.11 (1.06, 1.15)	2.57e-06	1.07 (1.04, 1.1)	1.78e-05	SULT1B1
6.41e-10	1.08 (1.05, 1.11)	0.182	chr4	69707449	rs11723490	intergenic_variant	0.35992	A	G	1.1 (1.06, 1.15)	2.91e-06	1.07 (1.04, 1.1)	2.1e-05	SULT1B1
9.81e-10	1.08 (1.05, 1.1)	0.275	chr4	69709746	rs6820448	intergenic_variant	0.60716	C	T	1.1 (1.06, 1.14)	8.61e-06	1.07 (1.04, 1.1)	1.48e-05	SULT1B1
5.5e-10	1.08 (1.05, 1.11)	0.177	chr4	69710890	rs2089072	intergenic_variant	0.36	T	G	1.11 (1.06, 1.15)	2.58e-06	1.07 (1.04, 1.1)	1.98e-05	SULT1B1
5.48e-10	1.08 (1.05, 1.11)	0.179	chr4	69710946	rs2102220	intergenic_variant	0.36	A	C	1.11 (1.06, 1.15)	2.59e-06	1.07 (1.04, 1.1)	1.98e-05	SULT1B1
5.46e-10	1.08 (1.05, 1.11)	0.179	chr4	69711684	rs17681608	intergenic_variant	0.36	G	C	1.11 (1.06, 1.15)	2.59e-06	1.07 (1.04, 1.1)	1.97e-05	SULT1B1
5.86e-10	1.08 (1.05, 1.11)	0.176	chr4	69712141	rs34902361	intergenic_variant	0.36	A	G	1.11 (1.06, 1.15)	2.6e-06	1.07 (1.04, 1.1)	2.09e-05	SULT1B1
5.18e-10	1.08 (1.05, 1.11)	0.18	chr4	69712496	rs62305388	intergenic_variant	0.36	C	T	1.11 (1.06, 1.15)	2.59e-06	1.07 (1.04, 1.1)	1.87e-05	SULT1B1
5.19e-10	1.08 (1.05, 1.11)	0.18	chr4	69713308	rs2331757	intergenic_variant	0.35999	T	C	1.11 (1.06, 1.15)	2.6e-06	1.07 (1.04, 1.1)	1.88e-05	SULT1B1
5.2e-10	1.08 (1.05, 1.11)	0.18	chr4	69713342	rs2331758	intergenic_variant	0.35999	A	G	1.11 (1.06, 1.15)	2.6e-06	1.07 (1.04, 1.1)	1.88e-05	SULT1B1
1.28e-09	1.08 (1.05, 1.1)	0.261	chr4	69713496	rs2331759	intergenic_variant	0.60705	T	C	1.1 (1.06, 1.14)	8.46e-06	1.07 (1.04, 1.1)	1.9e-05	SULT1B1
5.01e-10	1.08 (1.05, 1.11)	0.177	chr4	69713563	rs2877484	intergenic_variant	0.35997	A	G	1.11 (1.06, 1.15)	2.48e-06	1.07 (1.04, 1.1)	1.88e-05	SULT1B1
4.58e-10	1.08 (1.05, 1.11)	0.181	chr4	69713847	rs11936860	intergenic_variant	0.35997	C	T	1.11 (1.06, 1.15)	2.48e-06	1.07 (1.04, 1.1)	1.74e-05	SULT1B1
5.26e-10	1.08 (1.05, 1.11)	0.176	chr4	69714164	rs11932129	intergenic_variant	0.35997	A	C	1.11 (1.06, 1.15)	2.48e-06	1.07 (1.04, 1.1)	1.96e-05	SULT1B1
4.93e-10	1.08 (1.05, 1.11)	0.179	chr4	69715430	rs1962485	intergenic_variant	0.35997	T	C	1.11 (1.06, 1.15)	2.48e-06	1.07 (1.04, 1.1)	1.86e-05	SULT1B1
5.03e-10	1.08 (1.05, 1.11)	0.177	chr4	69715589	rs1011648	intergenic_variant	0.35997	C	T	1.11 (1.06, 1.15)	2.47e-06	1.07 (1.04, 1.1)	1.89e-05	SULT1B1
5.25e-10	1.08 (1.05, 1.11)	0.176	chr4	69716415	rs11249459	intergenic_variant	0.35998	C	A	1.11 (1.06, 1.15)	2.49e-06	1.07 (1.04, 1.1)	1.95e-05	SULT1B1
4.91e-10	1.08 (1.05, 1.11)	0.179	chr4	69716854	rs1394034	intergenic_variant	0.35997	G	C	1.11 (1.06, 1.15)	2.49e-06	1.07 (1.04, 1.1)	1.84e-05	SULT1B1
4.77e-10	1.08 (1.05, 1.11)	0.18	chr4	69717145	rs6856022	intergenic_variant	0.35997	T	C	1.11 (1.06, 1.15)	2.49e-06	1.07 (1.04, 1.1)	1.8e-05	SULT1B1
1.3e-09	1.08 (1.05, 1.1)	0.264	chr4	69718320	rs4694242	intergenic_variant	0.60711	A	G	1.1 (1.06, 1.14)	8.91e-06	1.07 (1.04, 1.1)	1.86e-05	SULT1B1
5.09e-09	0.93 (0.91, 0.95)	0.278	chr4	69718365	rs13138435	intergenic_variant	0.37831	G	T	0.91 (0.88, 0.95)	1.83e-05	0.94 (0.91, 0.97)	3.8e-05	SULT1B1
1.27e-09	1.08 (1.05, 1.1)	0.266	chr4	69720064	rs1354361	intergenic_variant	0.6071	C	T	1.1 (1.06, 1.14)	8.99e-06	1.07 (1.04, 1.1)	1.81e-05	SULT1B1
4.89e-10	1.08 (1.05, 1.11)	0.186	chr4	69720288	rs1503724	intergenic_variant	0.36001	T	A	1.11 (1.06, 1.15)	2.68e-06	1.07 (1.04, 1.1)	1.76e-05	SULT1B1
4.72e-10	1.08 (1.05, 1.11)	0.187	chr4	69720383	rs1503725	intergenic_variant	0.36	T	C	1.11 (1.06, 1.15)	2.66e-06	1.07 (1.04, 1.1)	1.71e-05	SULT1B1
1.46e-09	1.08 (1.05, 1.1)	0.577	chr4	69720954	rs3822177	intergenic_variant	0.4263	T	C	1.09 (1.04, 1.13)	7.08e-05	1.07 (1.04, 1.1)	4.33e-06	SULT1B1
4.73e-10	1.08 (1.05, 1.11)	0.187	chr4	69721561	rs4256286	intergenic_variant	0.35999	A	C	1.11 (1.06, 1.15)	2.72e-06	1.07 (1.04, 1.1)	1.68e-05	SULT1B1
5.12e-10	1.08 (1.05, 1.11)	0.186	chr4	69723007	rs12510817	downstream_gene_variant	0.35999	C	G	1.1 (1.06, 1.15)	2.77e-06	1.07 (1.04, 1.1)	1.78e-05	SULT1B1
4.77e-10	1.08 (1.05, 1.11)	0.192	chr4	69726524	rs4149419	downstream_gene_variant	0.36018	T	G	1.1 (1.06, 1.15)	2.86e-06	1.07 (1.04, 1.1)	1.65e-05	SULT1B1
1.08e-09	1.08 (1.05, 1.1)	0.587	chr4	69727072	rs2292092	3_prime_UTR_variant	0.4265	T	G	1.09 (1.04, 1.13)	6.68e-05	1.07 (1.04, 1.1)	3.4e-06	SULT1B1
1.05e-09	1.08 (1.05, 1.1)	0.593	chr4	69727371	rs2292091	intron_variant	0.4265	A	T	1.09 (1.04, 1.13)	6.78e-05	1.07 (1.04, 1.1)	3.28e-06	SULT1B1
5.05e-10	1.08 (1.05, 1.11)	0.19	chr4	69728358	rs13115602	intron_variant	0.36024	T	A	1.1 (1.06, 1.15)	2.84e-06	1.07 (1.04, 1.1)	1.74e-05	SULT1B1
4.67e-10	1.08 (1.05, 1.11)	0.191	chr4	69728802	rs17625755	intron_variant	0.3602	G	T	1.1 (1.06, 1.15)	2.8e-06	1.07 (1.04, 1.1)	1.64e-05	SULT1B1
4.7e-10	1.08 (1.05, 1.11)	0.192	chr4	69729466	rs1394040	intron_variant	0.3602	C	T	1.1 (1.06, 1.15)	2.84e-06	1.07 (1.04, 1.1)	1.63e-05	SULT1B1
5.1e-10	1.08 (1.05, 1.11)	0.201	chr4	69730945	rs3736405	intron_variant	0.36023	A	G	1.1 (1.06, 1.15)	3.24e-06	1.07 (1.04, 1.1)	1.61e-05	SULT1B1
7.38e-12	0.92 (0.9, 0.94)	0.409	chr4	69731259	rs7660770	intron_variant	0.50086	A	G	0.91 (0.87, 0.94)	3.19e-06	0.93 (0.9, 0.95)	3.59e-07	SULT1B1
4.89e-10	1.08 (1.05, 1.11)	0.19	chr4	69731423	rs4694243	intron_variant	0.36019	C	T	1.1 (1.06, 1.15)	2.79e-06	1.07 (1.04, 1.1)	1.71e-05	SULT1B1
4.9e-10	1.08 (1.05, 1.11)	0.19	chr4	69731662	rs3775780	intron_variant	0.3602	T	C	1.1 (1.06, 1.15)	2.8e-06	1.07 (1.04, 1.1)	1.71e-05	SULT1B1
1.14e-09	1.08 (1.05, 1.1)	0.59	chr4	69733355	rs1847366	intron_variant	0.42652	T	C	1.09 (1.04, 1.13)	6.9e-05	1.07 (1.04, 1.1)	3.49e-06	SULT1B1
4.52e-10	1.08 (1.05, 1.11)	0.196	chr4	69733668	rs1394038	intron_variant	0.36023	C	T	1.1 (1.06, 1.15)	2.87e-06	1.07 (1.04, 1.1)	1.57e-05	SULT1B1
4.83e-10	1.08 (1.05, 1.11)	0.192	chr4	69733678	rs1394037	intron_variant	0.36023	G	A	1.1 (1.06, 1.15)	2.86e-06	1.07 (1.04, 1.1)	1.66e-05	SULT1B1
1.09e-12	1.09 (1.06, 1.11)	0.352	chr4	69734481	rs13133166	intron_variant	0.4855	G	C	1.11 (1.06, 1.15)	9.98e-07	1.08 (1.05, 1.11)	1.49e-07	SULT1B1
8.06e-13	1.09 (1.06, 1.11)	0.334	chr4	69735020	rs12640488	intron_variant	0.48543	G	A	1.11 (1.06, 1.15)	7.64e-07	1.08 (1.05, 1.11)	1.38e-07	SULT1B1
9.81e-10	1.08 (1.05, 1.1)	0.526	chr4	69735608	rs1847364	intron_variant	0.42714	C	T	1.09 (1.05, 1.13)	4.69e-05	1.07 (1.04, 1.1)	4.15e-06	SULT1B1
5.21e-10	1.08 (1.05, 1.11)	0.171	chr4	69737122	rs11731028	intron_variant	0.36105	T	C	1.11 (1.06, 1.15)	2.26e-06	1.07 (1.04, 1.1)	2.08e-05	SULT1B1
9.84e-10	1.08 (1.05, 1.1)	0.251	chr4	69737800	rs12651239	intron_variant	0.60729	C	T	1.1 (1.06, 1.14)	7.02e-06	1.07 (1.04, 1.1)	1.71e-05	SULT1B1
4.16e-10	1.08 (1.05, 1.11)	0.178	chr4	69737801	rs34287559	intron_variant	0.36106	A	G	1.11 (1.06, 1.15)	2.26e-06	1.07 (1.04, 1.1)	1.71e-05	SULT1B1
9.2e-10	1.08 (1.05, 1.1)	0.242	chr4	69738620	rs7442218	intron_variant	0.60755	G	A	1.1 (1.06, 1.15)	6.24e-06	1.07 (1.04, 1.1)	1.75e-05	SULT1B1
7.68e-13	1.09 (1.06, 1.11)	0.336	chr4	69738798	rs2102221	intron_variant	0.48542	A	G	1.11 (1.06, 1.15)	7.64e-07	1.08 (1.05, 1.11)	1.32e-07	SULT1B1
4.18e-10	1.08 (1.05, 1.11)	0.178	chr4	69738900	rs2089075	intron_variant	0.36106	G	A	1.11 (1.06, 1.15)	2.27e-06	1.07 (1.04, 1.1)	1.71e-05	SULT1B1
4.17e-10	1.08 (1.05, 1.11)	0.178	chr4	69739166	rs13130310	intron_variant	0.36106	G	C	1.11 (1.06, 1.15)	2.27e-06	1.07 (1.04, 1.1)	1.7e-05	SULT1B1
3.58e-10	1.08 (1.06, 1.11)	0.184	chr4	69739288	rs13130539	intron_variant	0.36106	G	C	1.11 (1.06, 1.15)	2.27e-06	1.07 (1.04, 1.1)	1.5e-05	SULT1B1
1.28e-09	1.08 (1.05, 1.1)	0.242	chr4	69740308	rs11249460	intron_variant	0.60729	G	A	1.1 (1.06, 1.14)	7.22e-06	1.07 (1.04, 1.1)	2.12e-05	SULT1B1
9.01e-10	1.08 (1.05, 1.1)	0.259	chr4	69740805	rs1847363	intron_variant	0.60729	C	T	1.1 (1.06, 1.14)	7.21e-06	1.07 (1.04, 1.1)	1.56e-05	SULT1B1
3.95e-10	1.08 (1.06, 1.11)	0.18	chr4	69740972	rs7670466	intron_variant	0.36086	G	T	1.11 (1.06, 1.15)	2.3e-06	1.07 (1.04, 1.1)	1.61e-05	SULT1B1
3.54e-09	1.07 (1.05, 1.1)	0.068	chr4	69743154	rs1604744	intron_variant	0.54119	T	C	1.11 (1.06, 1.15)	8.9e-07	1.06 (1.03, 1.09)	0.000179	SULT1B1
4.19e-10	1.08 (1.05, 1.11)	0.176	chr4	69743322	rs1847361	intron_variant	0.36088	C	T	1.11 (1.06, 1.15)	2.22e-06	1.07 (1.04, 1.1)	1.73e-05	SULT1B1
4.08e-10	1.08 (1.05, 1.11)	0.175	chr4	69744072	rs62305404	intron_variant	0.36088	A	G	1.11 (1.06, 1.15)	2.18e-06	1.07 (1.04, 1.1)	1.72e-05	SULT1B1
3.3e-09	1.07 (1.05, 1.1)	0.0687	chr4	69744718	rs7665869	intron_variant	0.54119	A	G	1.11 (1.06, 1.15)	8.67e-07	1.06 (1.03, 1.09)	0.000172	SULT1B1
4.16e-10	1.08 (1.05, 1.11)	0.173	chr4	69745070	rs1604743	intron_variant	0.36087	A	C	1.11 (1.06, 1.15)	2.15e-06	1.07 (1.04, 1.1)	1.76e-05	SULT1B1
4.2e-10	1.08 (1.05, 1.11)	0.173	chr4	69745597	rs13116816	intron_variant	0.36087	C	T	1.11 (1.06, 1.15)	2.14e-06	1.07 (1.04, 1.1)	1.78e-05	SULT1B1
3.28e-09	1.07 (1.05, 1.1)	0.0686	chr4	69746242	rs7668682	intron_variant	0.54121	G	A	1.11 (1.06, 1.15)	8.71e-07	1.06 (1.03, 1.09)	0.000171	SULT1B1
4.3e-10	1.08 (1.05, 1.11)	0.174	chr4	69746574	rs11736332	intron_variant	0.36112	T	C	1.11 (1.06, 1.15)	2.19e-06	1.07 (1.04, 1.1)	1.79e-05	SULT1B1
4.37e-10	1.08 (1.05, 1.11)	0.177	chr4	69746994	rs11727948	intron_variant	0.36087	A	G	1.11 (1.06, 1.15)	2.29e-06	1.07 (1.04, 1.1)	1.76e-05	SULT1B1
4.21e-10	1.08 (1.05, 1.11)	0.178	chr4	69747861	rs12501860	intron_variant	0.36087	G	A	1.11 (1.06, 1.15)	2.29e-06	1.07 (1.04, 1.1)	1.7e-05	SULT1B1
3.51e-09	1.07 (1.05, 1.1)	0.0679	chr4	69748541	rs1604747	intron_variant	0.54121	A	G	1.11 (1.06, 1.15)	8.88e-07	1.06 (1.03, 1.09)	0.000178	SULT1B1
4.12e-10	1.08 (1.05, 1.11)	0.179	chr4	69749590	rs1503723	intron_variant	0.36088	A	G	1.11 (1.06, 1.15)	2.29e-06	1.07 (1.04, 1.1)	1.68e-05	SULT1B1
4.47e-10	1.08 (1.05, 1.11)	0.175	chr4	69750604	rs1354360	intron_variant	0.36087	G	A	1.11 (1.06, 1.15)	2.27e-06	1.07 (1.04, 1.1)	1.81e-05	SULT1B1
7.54e-13	1.09 (1.06, 1.11)	0.329	chr4	69751483	rs55951664	intron_variant	0.48525	G	A	1.11 (1.06, 1.15)	7.06e-07	1.08 (1.05, 1.11)	1.38e-07	SULT1B1
3.32e-09	1.07 (1.05, 1.1)	0.0687	chr4	69753324	rs1394033	intron_variant	0.54119	A	C	1.11 (1.06, 1.15)	8.71e-07	1.06 (1.03, 1.09)	0.000173	SULT1B1
3.16e-09	1.07 (1.05, 1.1)	0.0692	chr4	69753897	rs7669491	intron_variant	0.54119	G	A	1.11 (1.06, 1.15)	8.71e-07	1.06 (1.03, 1.09)	0.000165	SULT1B1
1.01e-09	1.08 (1.05, 1.1)	0.251	chr4	69754990	rs2134668	intron_variant	0.60728	A	G	1.1 (1.06, 1.14)	7.01e-06	1.07 (1.04, 1.1)	1.75e-05	SULT1B1
4.92e-10	1.08 (1.05, 1.11)	0.173	chr4	69757703	rs13132411	intron_variant	0.36085	T	G	1.11 (1.06, 1.15)	2.31e-06	1.07 (1.04, 1.1)	1.95e-05	SULT1B1
9.36e-10	1.08 (1.05, 1.1)	0.259	chr4	69757897	rs12646552	intron_variant	0.60726	G	A	1.1 (1.06, 1.14)	7.35e-06	1.07 (1.04, 1.1)	1.59e-05	SULT1B1
1.08e-09	1.08 (1.05, 1.1)	0.248	chr4	69763695	rs1847359	upstream_gene_variant	0.60721	C	T	1.1 (1.06, 1.14)	7.09e-06	1.07 (1.04, 1.1)	1.84e-05	SULT1B1
4.77e-10	1.08 (1.05, 1.11)	0.172	chr4	69764109	rs11249461	upstream_gene_variant	0.36079	T	C	1.11 (1.06, 1.15)	2.23e-06	1.07 (1.04, 1.1)	1.94e-05	SULT1B1
7.69e-10	1.08 (1.05, 1.1)	0.263	chr4	69765655	rs13151720	upstream_gene_variant	0.6072	A	G	1.1 (1.06, 1.14)	7e-06	1.07 (1.04, 1.1)	1.38e-05	SULT1B1
8.46e-10	1.08 (1.05, 1.1)	0.259	chr4	69766208	rs4694035	intergenic_variant	0.6072	G	T	1.1 (1.06, 1.14)	7.03e-06	1.07 (1.04, 1.1)	1.5e-05	SULT1B1
7.9e-10	1.08 (1.05, 1.1)	0.262	chr4	69767320	rs1503720	intergenic_variant	0.6072	G	A	1.1 (1.06, 1.14)	7.04e-06	1.07 (1.04, 1.1)	1.41e-05	SULT1B1
4.06e-10	1.08 (1.05, 1.11)	0.178	chr4	69767757	rs1847360	intergenic_variant	0.3608	A	C	1.11 (1.06, 1.15)	2.23e-06	1.07 (1.04, 1.1)	1.69e-05	SULT1B1
6.46e-13	1.09 (1.06, 1.12)	0.351	chr4	69768723	rs2202282	intergenic_variant	0.48514	T	C	1.11 (1.06, 1.15)	7.95e-07	1.08 (1.05, 1.11)	1.09e-07	SULT1B1
8.31e-13	1.09 (1.06, 1.11)	0.339	chr4	69768887	rs6813544	intergenic_variant	0.48514	C	T	1.11 (1.06, 1.15)	7.94e-07	1.08 (1.05, 1.11)	1.38e-07	SULT1B1
6.46e-10	1.08 (1.05, 1.1)	0.228	chr4	69768918	rs2331761	intergenic_variant	0.60596	C	T	1.1 (1.06, 1.15)	4.64e-06	1.07 (1.04, 1.1)	1.57e-05	SULT1B1
8.41e-10	1.08 (1.05, 1.1)	0.261	chr4	69773779	rs4280806	intergenic_variant	0.6072	C	T	1.1 (1.06, 1.14)	7.08e-06	1.07 (1.04, 1.1)	1.49e-05	SULT1B1
3.97e-10	1.08 (1.06, 1.11)	0.177	chr4	69777846	rs11249462	intergenic_variant	0.36081	A	G	1.11 (1.06, 1.15)	2.19e-06	1.07 (1.04, 1.1)	1.67e-05	SULT1B1
4.23e-10	1.08 (1.05, 1.11)	0.177	chr4	69778319	rs11249463	intergenic_variant	0.36082	C	T	1.11 (1.06, 1.15)	2.25e-06	1.07 (1.04, 1.1)	1.73e-05	SULT1B1
2.78e-11	1.08 (1.06, 1.11)	0.148	chr4	69782060	rs35487626	intergenic_variant	0.57092	T	G	1.11 (1.07, 1.16)	4.31e-07	1.07 (1.04, 1.1)	4.91e-06	SULT1B1
1.25e-09	1.08 (1.05, 1.11)	0.0144	chr4	69785561	rs6817772	intergenic_variant	0.30426	C	A	1.13 (1.08, 1.18)	3.48e-08	1.06 (1.03, 1.09)	0.000417	SULT1B1
4.2e-08	1.13 (1.08, 1.18)	0.825	chr4	69788335	rs67282234,rs71207912	intergenic_variant	0.30416	A	ATCATCAGCTTGATTATATTTCCTATG	1.13 (1.08, 1.18)	4.2e-08	0.02 (0, 1172.37)	0.957	SULT1B1
4.36e-08	1.13 (1.08, 1.18)	0.936	chr4	69790680	rs35529810,rs398083179	intergenic_variant	0.30421	G	GA	1.13 (1.08, 1.18)	4.35e-08	0.02 (0, 615.88)	0.903	SULT1B1
1.38e-09	1.08 (1.05, 1.11)	0.014	chr4	69793278	rs4694248	intergenic_variant	0.30427	T	C	1.13 (1.08, 1.18)	3.44e-08	1.06 (1.03, 1.09)	0.000456	SULT1B1
1.47e-09	1.08 (1.05, 1.11)	0.0137	chr4	69795993	rs13116429	intergenic_variant	0.30427	T	G	1.13 (1.08, 1.18)	3.45e-08	1.06 (1.03, 1.09)	0.000473	SULT1B1
1.06e-09	1.08 (1.05, 1.11)	0.0152	chr4	69801143	rs13140432	intergenic_variant	0.30427	A	T	1.13 (1.08, 1.18)	3.44e-08	1.06 (1.03, 1.09)	0.000372	SULT1E1
1.06e-09	1.08 (1.05, 1.11)	0.0151	chr4	69801803	rs12499134	intergenic_variant	0.30429	A	G	1.13 (1.08, 1.18)	3.42e-08	1.06 (1.03, 1.09)	0.000374	SULT1E1
1.06e-09	1.08 (1.05, 1.11)	0.0147	chr4	69801867	rs12507037	intergenic_variant	0.30429	T	C	1.13 (1.08, 1.18)	3.33e-08	1.06 (1.03, 1.09)	0.000376	SULT1E1
1.09e-09	1.08 (1.05, 1.11)	0.0154	chr4	69802648	rs4694250	intergenic_variant	0.30428	G	T	1.13 (1.08, 1.18)	3.57e-08	1.06 (1.03, 1.09)	0.000375	SULT1E1
1.08e-09	1.08 (1.05, 1.11)	0.0154	chr4	69804874	rs12502366	intergenic_variant	0.30427	T	G	1.13 (1.08, 1.18)	3.56e-08	1.06 (1.03, 1.09)	0.000369	SULT1E1
1.08e-09	1.08 (1.05, 1.11)	0.0154	chr4	69805674	rs6855953	intergenic_variant	0.30427	A	G	1.13 (1.08, 1.18)	3.55e-08	1.06 (1.03, 1.09)	0.000373	SULT1E1
1.08e-09	1.08 (1.05, 1.11)	0.0154	chr4	69805825	rs35659040	intergenic_variant	0.30427	C	A	1.13 (1.08, 1.18)	3.55e-08	1.06 (1.03, 1.09)	0.000372	SULT1E1
1.04e-09	1.08 (1.05, 1.11)	0.0155	chr4	69806766	rs62305436	intergenic_variant	0.30427	T	C	1.13 (1.08, 1.18)	3.55e-08	1.06 (1.03, 1.09)	0.000361	SULT1E1
1.07e-09	1.08 (1.05, 1.11)	0.0153	chr4	69807515	rs1827561	intergenic_variant	0.30426	A	G	1.13 (1.08, 1.18)	3.55e-08	1.06 (1.03, 1.09)	0.000369	SULT1E1
1.2e-09	1.08 (1.05, 1.11)	0.0149	chr4	69808517	rs11929812	intergenic_variant	0.30426	C	T	1.13 (1.08, 1.18)	3.54e-08	1.06 (1.03, 1.09)	0.000403	SULT1E1
1.18e-09	1.08 (1.05, 1.11)	0.0143	chr4	69809305	rs1827560	intergenic_variant	0.30421	T	G	1.13 (1.08, 1.18)	3.33e-08	1.06 (1.03, 1.09)	0.000405	SULT1E1
1.19e-09	1.08 (1.05, 1.11)	0.0149	chr4	69811125	rs34332753	intergenic_variant	0.30425	A	G	1.13 (1.08, 1.18)	3.54e-08	1.06 (1.03, 1.09)	0.000402	SULT1E1
1.3e-09	1.08 (1.05, 1.11)	0.0149	chr4	69813853	rs1503721	intergenic_variant	0.30546	C	T	1.13 (1.08, 1.18)	3.66e-08	1.06 (1.03, 1.09)	0.000425	SULT1E1
1.27e-09	1.08 (1.05, 1.11)	0.0156	chr4	69822419	rs12502809	intergenic_variant	0.30539	A	C	1.13 (1.08, 1.18)	3.94e-08	1.06 (1.03, 1.09)	0.000401	SULT1E1
4.57e-09	0.88 (0.85, 0.92)	1	chr4	69826492	chr4:69826492_G_G	NA	0.66635	G	G	0.88 (0.85, 0.92)	4.57e-09	NA	NA	SULT1E1
6.12e-09	1.07 (1.05, 1.1)	0.00332	chr4	69826492	rs4694252	intergenic_variant	0.33218	C	G	1.13 (1.09, 1.18)	9.2e-09	1.05 (1.02, 1.08)	0.00215	SULT1E1
1.93e-09	1.08 (1.05, 1.11)	0.0146	chr4	69828899	rs1580903	intergenic_variant	0.30529	C	T	1.13 (1.08, 1.18)	4.42e-08	1.06 (1.03, 1.09)	0.000516	SULT1E1
1.89e-09	1.08 (1.05, 1.11)	0.0139	chr4	69831924	rs6818146	intergenic_variant	0.30411	G	C	1.13 (1.08, 1.18)	4.05e-08	1.06 (1.03, 1.09)	0.000529	SULT1E1
1.63e-09	1.08 (1.05, 1.11)	0.0145	chr4	69836163	rs1503727	intergenic_variant	0.3041	C	T	1.13 (1.08, 1.18)	4.03e-08	1.06 (1.03, 1.09)	0.000474	SULT1E1
1.57e-09	1.08 (1.05, 1.11)	0.0143	chr4	69837193	rs12499679	downstream_gene_variant	0.30411	A	G	1.13 (1.08, 1.18)	3.86e-08	1.06 (1.03, 1.09)	0.00047	SULT1E1
1.54e-09	1.08 (1.05, 1.11)	0.0146	chr4	69838824	rs1910465	downstream_gene_variant	0.3041	A	G	1.13 (1.08, 1.18)	3.93e-08	1.06 (1.03, 1.09)	0.000461	SULT1E1
1.79e-09	1.08 (1.05, 1.11)	0.0141	chr4	69842743	rs2331821	intron_variant	0.30415	T	C	1.13 (1.08, 1.18)	4.03e-08	1.06 (1.03, 1.09)	0.000508	SULT1E1
1.73e-09	1.08 (1.05, 1.11)	0.0143	chr4	69843489	rs3775779	intron_variant	0.30415	A	T	1.13 (1.08, 1.18)	4.13e-08	1.06 (1.03, 1.09)	0.000487	SULT1E1
1.81e-09	1.08 (1.05, 1.11)	0.0142	chr4	69843714	rs3775778	intron_variant	0.30415	T	G	1.13 (1.08, 1.18)	4.13e-08	1.06 (1.03, 1.09)	0.000506	SULT1E1
2.41e-09	1.07 (1.05, 1.1)	0.0972	chr4	69846443	rs1220703	intron_variant	0.54475	T	A	1.1 (1.06, 1.15)	1.47e-06	1.06 (1.03, 1.09)	9.84e-05	SULT1E1
1.5e-09	1.08 (1.05, 1.11)	0.0151	chr4	69847272	rs6600802	intron_variant	0.30413	C	A	1.13 (1.08, 1.18)	4.14e-08	1.06 (1.03, 1.09)	0.000439	SULT1E1
4.24e-08	1.13 (1.08, 1.18)	0.138	chr4	69848660	rs369065624,rs3842002	intron_variant	0.30413	C	CA	1.13 (1.08, 1.18)	3.97e-08	0.02 (0, 1.51)	0.15	SULT1E1
2.61e-09	1.08 (1.05, 1.11)	0.0146	chr4	69853520	rs3775774	intron_variant	0.30477	C	T	1.13 (1.08, 1.18)	5.23e-08	1.06 (1.03, 1.09)	0.000595	SULT1E1
2.15e-09	1.08 (1.05, 1.11)	0.0149	chr4	69856579	rs4694036	intron_variant	0.30499	A	T	1.13 (1.08, 1.18)	4.94e-08	1.06 (1.03, 1.09)	0.000526	SULT1E1
3.07e-09	1.08 (1.05, 1.11)	0.0124	chr4	69857963	rs4149529	intron_variant	0.30433	A	C	1.13 (1.08, 1.18)	4.41e-08	1.05 (1.02, 1.09)	0.000724	SULT1E1
3.6e-09	1.08 (1.05, 1.11)	0.0252	chr4	69859379	rs2091597	intron_variant	0.3035	A	G	1.12 (1.08, 1.17)	1.55e-07	1.06 (1.03, 1.09)	0.000449	SULT1E1
1.11e-10	1.11 (1.07, 1.14)	0.282	chr5	1270868	rs11742908	intron_variant	0.19195	G	C	1.08 (1.03, 1.13)	0.00304	1.12 (1.08, 1.16)	5.54e-09	TERT
3.6e-18	1.12 (1.1, 1.15)	0.431	chr5	1279675	rs10069690	intron_variant	0.25878	T	C	1.11 (1.06, 1.16)	1.31e-05	1.13 (1.1, 1.17)	4.04e-14	TERT
9.2e-16	1.13 (1.09, 1.16)	0.43	chr5	1279913	rs2242652	intron_variant	0.22371	A	G	1.11 (1.06, 1.16)	3.07e-05	1.14 (1.1, 1.18)	4.62e-12	TERT
1.12e-09	1.08 (1.05, 1.1)	0.625	chr5	1280013	rs7734992	intron_variant	0.43624	C	T	1.07 (1.03, 1.11)	0.00156	1.08 (1.05, 1.11)	1.71e-07	TERT
5.14e-09	1.08 (1.05, 1.1)	0.668	chr5	1280715	rs4975538	intron_variant	0.37595	C	G	1.07 (1.03, 1.11)	0.00216	1.08 (1.05, 1.11)	6.01e-07	TERT
3.11e-10	1.08 (1.06, 1.11)	0.378	chr5	1282204	rs7726159	intron_variant	0.33791	A	C	1.07 (1.02, 1.11)	0.00345	1.09 (1.06, 1.12)	1.68e-08	TERT
7.59e-10	1.08 (1.05, 1.11)	0.386	chr5	1282299	rs7725218	intron_variant	0.34389	A	G	1.06 (1.02, 1.11)	0.00434	1.09 (1.06, 1.12)	3.37e-08	TERT
1.44e-08	1.07 (1.05, 1.1)	0.266	chr5	1285859	rs7705526	intron_variant	0.34899	A	C	1.05 (1.01, 1.1)	0.0149	1.09 (1.05, 1.12)	1.62e-07	TERT
1.24e-08	0.93 (0.91, 0.96)	0.00375	chr5	1286401	rs2736100	intron_variant	0.49905	A	C	0.98 (0.95, 1.01)	0.353	0.91 (0.89, 0.94)	2.59e-10	TERT
2.65e-08	0.93 (0.9, 0.95)	0.0909	chr5	1288432	rs2853676	intron_variant	0.73657	C	T	0.96 (0.92, 1)	0.0708	0.91 (0.89, 0.94)	3.27e-08	TERT
1.79e-12	0.89 (0.86, 0.92)	0.362	chr5	1295957	rs7712562	upstream_gene_variant	0.85107	G	A	0.91 (0.86, 0.96)	0.000757	0.88 (0.84, 0.91)	3.85e-10	TERT
5.86e-11	0.89 (0.86, 0.92)	0.333	chr5	1297143	rs6554754	upstream_gene_variant	0.86044	C	T	0.91 (0.86, 0.96)	0.00173	0.88 (0.84, 0.92)	5.56e-09	TERT
4.55e-12	0.89 (0.86, 0.92)	0.298	chr5	1297803	rs7449190	upstream_gene_variant	0.85017	C	T	0.91 (0.87, 0.96)	0.00139	0.88 (0.85, 0.92)	4.84e-10	TERT
2.85e-09	1.07 (1.05, 1.1)	0.00144	chr5	176897728	rs6861925	intron_variant	0.47596	C	G	1.02 (0.99, 1.05)	0.392	1.1 (1.07, 1.14)	2.28e-11	HK3
9.41e-09	1.07 (1.05, 1.1)	0.00138	chr5	176906125	rs2292256	intron_variant	0.47898	T	C	1.02 (0.99, 1.04)	0.464	1.1 (1.07, 1.13)	6.54e-11	UIMC1
9.82e-09	1.07 (1.05, 1.1)	0.00135	chr5	176907194	rs2292255	intron_variant	0.47899	T	C	1.02 (0.99, 1.04)	0.466	1.1 (1.07, 1.13)	6.64e-11	UIMC1
4.18e-09	1.07 (1.05, 1.1)	0.00227	chr5	176908230	rs35977534	intron_variant	0.4829	C	T	1.02 (0.99, 1.05)	0.352	1.1 (1.07, 1.13)	5.5e-11	UIMC1
9.98e-09	1.07 (1.05, 1.1)	0.00138	chr5	176912498	rs11740768	intron_variant	0.47891	A	G	1.02 (0.99, 1.04)	0.463	1.1 (1.07, 1.13)	6.96e-11	UIMC1
1.19e-08	1.07 (1.05, 1.1)	0.00122	chr5	176931064	rs7718874	intron_variant	0.47908	G	A	1.01 (0.99, 1.04)	0.502	1.1 (1.07, 1.13)	7.05e-11	UIMC1
1.27e-08	1.07 (1.05, 1.1)	0.00123	chr5	176936428	rs353471	intron_variant	0.4791	C	T	1.01 (0.99, 1.04)	0.503	1.1 (1.07, 1.13)	7.57e-11	UIMC1
1.11e-08	1.07 (1.05, 1.1)	0.00126	chr5	176943987	rs353478	intron_variant	0.47906	C	T	1.01 (0.99, 1.04)	0.491	1.1 (1.07, 1.13)	6.85e-11	UIMC1
1.18e-08	1.07 (1.05, 1.1)	0.00122	chr5	176951573	rs365132	synonymous_variant	0.47907	T	G	1.01 (0.99, 1.04)	0.497	1.1 (1.07, 1.13)	7e-11	UIMC1
9.12e-09	1.07 (1.05, 1.1)	0.00137	chr5	176968189	rs353503	intron_variant	0.47909	T	G	1.02 (0.99, 1.04)	0.467	1.1 (1.07, 1.13)	6.27e-11	UIMC1
9.04e-09	1.07 (1.05, 1.1)	0.00148	chr5	176975400	rs1700490	synonymous_variant	0.4791	A	G	1.02 (0.99, 1.04)	0.458	1.1 (1.07, 1.13)	6.74e-11	UIMC1
8.93e-09	1.07 (1.05, 1.1)	0.00146	chr5	176976022	rs353464	intron_variant	0.4791	G	A	1.02 (0.99, 1.04)	0.459	1.1 (1.07, 1.13)	6.6e-11	UIMC1
1.25e-08	1.07 (1.05, 1.1)	0.00141	chr5	176988963	rs2055619	intron_variant	0.47908	G	A	1.01 (0.99, 1.04)	0.486	1.1 (1.07, 1.13)	8.61e-11	UIMC1
1.37e-08	1.07 (1.05, 1.1)	0.00142	chr5	176990385	rs601923	intron_variant	0.47909	G	C	1.01 (0.99, 1.04)	0.492	1.1 (1.07, 1.13)	9.42e-11	UIMC1
1.34e-08	1.07 (1.05, 1.1)	0.00136	chr5	176997610	rs353475	intron_variant	0.47908	G	A	1.01 (0.99, 1.04)	0.498	1.1 (1.07, 1.13)	8.76e-11	UIMC1
1.62e-08	1.07 (1.05, 1.09)	0.00122	chr5	176998280	rs353474	intron_variant	0.47899	A	G	1.01 (0.99, 1.04)	0.53	1.1 (1.07, 1.13)	9.28e-11	UIMC1
1.34e-08	1.07 (1.05, 1.1)	0.00136	chr5	176998580	rs353473	intron_variant	0.47908	C	A	1.01 (0.99, 1.04)	0.498	1.1 (1.07, 1.13)	8.78e-11	UIMC1
1.4e-08	1.07 (1.05, 1.1)	0.0013	chr5	177002168	rs353497	intron_variant	0.47914	G	A	1.01 (0.99, 1.04)	0.503	1.1 (1.07, 1.13)	8.76e-11	UIMC1
1.36e-08	1.07 (1.05, 1.1)	0.00137	chr5	177005584	rs353493	intron_variant	0.47909	C	T	1.01 (0.99, 1.04)	0.499	1.1 (1.07, 1.13)	8.99e-11	UIMC1
2.47e-08	1.07 (1.04, 1.09)	0.00232	chr5	177005946	rs353491	intron_variant	0.45554	G	C	1.02 (0.99, 1.04)	0.453	1.1 (1.07, 1.13)	2.82e-10	UIMC1
1.32e-08	1.07 (1.05, 1.1)	0.00137	chr5	177006062	rs353490	intron_variant	0.47909	T	C	1.01 (0.99, 1.04)	0.499	1.1 (1.07, 1.13)	8.75e-11	UIMC1
1.39e-08	1.07 (1.05, 1.1)	0.00131	chr5	177007439	rs402511	upstream_gene_variant	0.47908	A	G	1.01 (0.99, 1.04)	0.5	1.1 (1.07, 1.13)	8.73e-11	UIMC1
1.25e-08	1.07 (1.05, 1.1)	0.0015	chr5	177018493	rs353468	upstream_gene_variant	0.47908	T	A	1.01 (0.99, 1.04)	0.473	1.1 (1.07, 1.13)	9.25e-11	UIMC1
1.19e-08	1.07 (1.05, 1.1)	0.00155	chr5	177018697	rs353467	upstream_gene_variant	0.47904	C	T	1.02 (0.99, 1.04)	0.46	1.1 (1.07, 1.13)	9.25e-11	UIMC1
5.39e-09	1.07 (1.05, 1.1)	0.00117	chr5	177021138	rs58279426	upstream_gene_variant	0.47917	C	T	1.02 (0.99, 1.04)	0.463	1.1 (1.07, 1.13)	3.23e-11	UIMC1
2.51e-09	1.07 (1.05, 1.1)	0.000363	chr5	177023836	rs2456181	intron_variant	0.4749	G	C	1.01 (0.99, 1.03)	0.57	1.11 (1.08, 1.14)	4.42e-12	ZNF346
2.42e-08	1.07 (1.05, 1.09)	0.00135	chr5	177027074	rs55954117	intron_variant	0.4307	G	A	1.01 (0.99, 1.04)	0.542	1.1 (1.07, 1.13)	1.5e-10	ZNF346
2.27e-09	1.07 (1.05, 1.1)	0.00039	chr5	177027080	rs58400555	intron_variant	0.47497	T	A	1.01 (0.99, 1.03)	0.565	1.11 (1.08, 1.14)	4.32e-12	ZNF346
2.46e-09	1.07 (1.05, 1.1)	0.000383	chr5	177033653	rs353486	intron_variant	0.47497	A	G	1.01 (0.99, 1.03)	0.575	1.11 (1.08, 1.14)	4.56e-12	ZNF346
2.76e-09	1.07 (1.05, 1.1)	0.000343	chr5	177034973	rs353489	intron_variant	0.47337	C	T	1.01 (0.99, 1.03)	0.586	1.11 (1.08, 1.14)	4.56e-12	ZNF346
2.83e-09	1.07 (1.05, 1.1)	0.000355	chr5	177039010	rs2454949	intron_variant	0.47494	A	G	1.01 (0.99, 1.03)	0.587	1.11 (1.08, 1.14)	4.83e-12	ZNF346
6.52e-09	1.07 (1.05, 1.1)	0.000387	chr5	177044590	rs149307	intron_variant	0.475	T	C	1.01 (0.99, 1.03)	0.604	1.11 (1.07, 1.14)	1.18e-11	ZNF346
7.11e-09	1.07 (1.05, 1.1)	0.000379	chr5	177049604	rs251844	intron_variant	0.47496	A	T	1.01 (0.99, 1.03)	0.611	1.11 (1.07, 1.14)	1.26e-11	ZNF346
6.74e-09	1.07 (1.05, 1.1)	0.000386	chr5	177055804	rs430684	intron_variant	0.47496	G	A	1.01 (0.99, 1.03)	0.6	1.11 (1.07, 1.14)	1.22e-11	ZNF346
6.23e-09	1.07 (1.05, 1.1)	0.000415	chr5	177055984	rs374485	intron_variant	0.47491	G	A	1.01 (0.99, 1.03)	0.595	1.11 (1.07, 1.14)	1.22e-11	ZNF346
6.79e-09	1.07 (1.05, 1.1)	0.000393	chr5	177057464	rs637177	intron_variant	0.47496	C	T	1.01 (0.99, 1.03)	0.6	1.11 (1.07, 1.14)	1.25e-11	ZNF346
7.28e-09	1.07 (1.05, 1.1)	0.000404	chr5	177060392	rs251849	intron_variant	0.47496	G	A	1.01 (0.99, 1.03)	0.6	1.11 (1.07, 1.14)	1.38e-11	ZNF346
1.6e-08	1.07 (1.05, 1.1)	0.000525	chr5	177065556	rs251848	3_prime_UTR_variant	0.47486	A	G	1.01 (0.99, 1.03)	0.623	1.1 (1.07, 1.14)	3.8e-11	ZNF346
1.24e-08	1.07 (1.05, 1.1)	0.000378	chr5	177067101	rs183686	3_prime_UTR_variant	0.47483	G	A	1.01 (0.99, 1.03)	0.634	1.11 (1.07, 1.14)	2.14e-11	ZNF346
3.96e-09	1.09 (1.06, 1.12)	0.0121	chr5	177087780	rs45608536	upstream_gene_variant	0.03026	A	ACAG	0.94 (0.86, 1.02)	0.298	1.1 (1.07, 1.13)	2.74e-10	FGFR4
1.26e-08	0.93 (0.91, 0.96)	0.365	chr6	152223349	rs6557208	intron_variant	0.47453	C	T	0.95 (0.91, 0.98)	0.00991	0.93 (0.9, 0.95)	2.55e-07	SYNE1
4.42e-12	1.1 (1.07, 1.13)	0.121	chr6	152224036	rs7741405	intron_variant	0.24082	T	A	1.13 (1.08, 1.18)	1.17e-07	1.08 (1.05, 1.12)	2.38e-06	SYNE1
8.45e-17	1.13 (1.1, 1.17)	0.142	chr6	152224730	rs17082358	intron_variant	0.17988	C	T	1.17 (1.11, 1.23)	1.81e-09	1.12 (1.08, 1.16)	2.83e-09	SYNE1
6.47e-17	1.13 (1.1, 1.17)	0.148	chr6	152228174	rs13206305	intron_variant	0.17986	T	C	1.17 (1.11, 1.23)	1.86e-09	1.12 (1.08, 1.16)	2.18e-09	SYNE1
1.99e-22	1.17 (1.13, 1.21)	0.557	chr6	152232879	rs71575922	intron_variant	0.15228	G	C	1.18 (1.12, 1.25)	7.4e-10	1.16 (1.12, 1.21)	3.65e-14	SYNE1
1.56e-16	1.13 (1.1, 1.17)	0.0987	chr6	152233261	rs12110479	intron_variant	0.17454	T	C	1.17 (1.12, 1.23)	1.08e-09	1.11 (1.07, 1.15)	6.65e-09	SYNE1
1.52e-16	1.13 (1.1, 1.17)	0.0995	chr6	152233602	rs35764603	intron_variant	0.17456	A	G	1.17 (1.12, 1.23)	1.1e-09	1.11 (1.07, 1.15)	6.4e-09	SYNE1
4.91e-09	0.93 (0.91, 0.95)	0.608	chr6	152234298	rs9383979	intron_variant	0.49122	G	C	0.94 (0.91, 0.98)	0.00281	0.93 (0.9, 0.95)	4.28e-07	SYNE1
1.18e-16	1.13 (1.1, 1.17)	0.0884	chr6	152235123	rs12110523	intron_variant	0.17558	C	T	1.17 (1.12, 1.23)	7.01e-10	1.11 (1.07, 1.15)	7.04e-09	SYNE1
1.34e-16	1.13 (1.1, 1.17)	0.0855	chr6	152235391	rs12111427	intron_variant	0.17557	T	C	1.17 (1.12, 1.24)	6.96e-10	1.11 (1.07, 1.15)	7.8e-09	SYNE1
1.24e-16	1.13 (1.1, 1.17)	0.0867	chr6	152235465	rs35429109	intron_variant	0.17557	A	G	1.17 (1.12, 1.24)	6.95e-10	1.11 (1.07, 1.15)	7.31e-09	SYNE1
1.43e-16	1.13 (1.1, 1.17)	0.0844	chr6	152237062	rs11751190	intron_variant	0.17555	A	G	1.17 (1.12, 1.24)	6.99e-10	1.11 (1.07, 1.15)	8.21e-09	SYNE1
1.78e-16	1.13 (1.1, 1.17)	0.0817	chr6	152237417	rs13192494	intron_variant	0.17555	T	C	1.17 (1.12, 1.24)	6.97e-10	1.11 (1.07, 1.15)	1e-08	SYNE1
9.04e-24	1.18 (1.14, 1.22)	0.544	chr6	152241136	rs58415480	intron_variant	0.14157	G	C	1.19 (1.13, 1.26)	3.68e-10	1.17 (1.13, 1.21)	3.22e-15	SYNE1
3.82e-10	0.84 (0.79, 0.88)	1	chr6	152241136	chr6:152241136_C_C	NA	0.85843	C	C	0.84 (0.79, 0.88)	3.82e-10	NA	NA	SYNE1
3.28e-11	1.1 (1.07, 1.13)	0.78	chr6	152289837	rs13211170	intron_variant	0.20779	G	A	1.1 (1.05, 1.15)	0.000246	1.11 (1.07, 1.14)	3.1e-08	SYNE1
1.75e-09	1.09 (1.06, 1.12)	0.758	chr6	152295038	rs584336	intron_variant	0.22834	A	G	1.09 (1.05, 1.14)	0.000198	1.08 (1.05, 1.12)	2.13e-06	SYNE1
2.17e-15	1.12 (1.09, 1.15)	0.766	chr6	152306818	rs36019875	intron_variant	0.21462	G	A	1.11 (1.06, 1.17)	1.35e-05	1.12 (1.09, 1.16)	3.19e-11	SYNE1
1.39e-15	1.12 (1.09, 1.15)	0.734	chr6	152307964	rs9479289	intron_variant	0.21459	T	C	1.11 (1.06, 1.17)	1.35e-05	1.12 (1.09, 1.16)	2.01e-11	SYNE1
1.26e-15	1.12 (1.09, 1.15)	0.749	chr6	152309045	rs7742927	intron_variant	0.21482	A	G	1.11 (1.06, 1.17)	1.17e-05	1.12 (1.09, 1.16)	2.11e-11	SYNE1
1.29e-09	1.1 (1.07, 1.14)	0.649	chr6	152328832	rs13206045	intron_variant	0.15385	C	G	1.11 (1.06, 1.17)	0.000115	1.1 (1.06, 1.14)	2.49e-06	SYNE1
2.75e-09	1.1 (1.07, 1.13)	0.613	chr6	152332002	rs13218956	intron_variant	0.15381	T	C	1.11 (1.06, 1.17)	0.000129	1.09 (1.05, 1.13)	4.73e-06	SYNE1
1.41e-09	1.11 (1.07, 1.14)	0.386	chr6	152337239	rs28385620	intron_variant	0.13866	G	A	1.13 (1.07, 1.19)	2.28e-05	1.1 (1.05, 1.14)	1.02e-05	SYNE1
1.24e-09	1.11 (1.07, 1.14)	0.459	chr6	152338679	rs11756362	intron_variant	0.13777	C	A	1.13 (1.07, 1.19)	3.4e-05	1.1 (1.06, 1.14)	6.72e-06	SYNE1
2.59e-11	1.11 (1.08, 1.15)	0.721	chr6	152338947	rs13196107	intron_variant	0.15178	A	G	1.12 (1.06, 1.18)	3.42e-05	1.11 (1.07, 1.15)	1.64e-07	SYNE1
1.25e-09	1.11 (1.07, 1.14)	0.471	chr6	152339316	rs71575926	synonymous_variant	0.13776	A	G	1.13 (1.07, 1.19)	3.62e-05	1.1 (1.06, 1.14)	6.44e-06	SYNE1
1.2e-09	1.11 (1.07, 1.14)	0.484	chr6	152340037	rs11755383	intron_variant	0.13777	C	T	1.13 (1.07, 1.19)	3.83e-05	1.1 (1.06, 1.14)	5.94e-06	SYNE1
4.74e-10	1.11 (1.08, 1.15)	0.611	chr6	152343404	rs35569312	intron_variant	0.13579	T	C	1.13 (1.07, 1.19)	4.05e-05	1.11 (1.06, 1.15)	2.47e-06	SYNE1
1.17e-09	1.11 (1.07, 1.15)	0.722	chr6	152347982	rs10223515	intron_variant	0.13518	A	G	1.12 (1.06, 1.18)	0.000102	1.11 (1.06, 1.15)	2.66e-06	SYNE1
1.44e-08	1.1 (1.06, 1.13)	0.723	chr6	152359709	rs34082537	intron_variant	0.15509	C	T	1.11 (1.05, 1.17)	0.000229	1.09 (1.05, 1.14)	1.55e-05	SYNE1
2.49e-08	1.1 (1.06, 1.13)	0.668	chr6	152359914	rs4286796	intron_variant	0.15509	T	A	1.11 (1.05, 1.17)	0.000228	1.09 (1.05, 1.14)	2.63e-05	SYNE1
2.77e-08	1.1 (1.06, 1.13)	0.635	chr6	152362459	rs34721749	intron_variant	0.15501	A	G	1.11 (1.05, 1.17)	0.000206	1.09 (1.05, 1.13)	3.16e-05	SYNE1
1.02e-08	1.11 (1.07, 1.14)	0.577	chr6	152363450	rs144444583	intron_variant	0.13291	C	T	1.12 (1.06, 1.18)	0.000123	1.1 (1.05, 1.14)	1.82e-05	SYNE1
8.61e-10	0.92 (0.89, 0.94)	0.597	chr9	655962	rs9408651	intron_variant	0.7614	G	T	0.93 (0.89, 0.97)	0.00195	0.91 (0.89, 0.94)	1.04e-07	KANK1
6.35e-10	0.92 (0.89, 0.94)	0.62	chr9	660851	rs10739107	intron_variant	0.75944	T	C	0.93 (0.89, 0.97)	0.00155	0.91 (0.88, 0.94)	9.69e-08	KANK1
1.97e-09	1.13 (1.09, 1.18)	0.534	chr9	672416	rs12378111	intron_variant	0.08586	C	T	1.11 (1.04, 1.19)	0.00312	1.14 (1.09, 1.2)	1.45e-07	KANK1
2.42e-09	1.13 (1.09, 1.18)	0.522	chr9	676009	rs79160146	intron_variant	0.08609	G	T	1.11 (1.04, 1.18)	0.00349	1.14 (1.09, 1.2)	1.59e-07	KANK1
2.11e-09	1.13 (1.09, 1.18)	0.573	chr9	676741	rs10975740	intron_variant	0.08597	G	A	1.11 (1.04, 1.19)	0.00278	1.14 (1.09, 1.2)	1.8e-07	KANK1
1.01e-10	1.1 (1.07, 1.13)	0.925	chr9	676954	rs2296055	5_prime_UTR_variant	0.20956	C	T	1.1 (1.05, 1.15)	0.000231	1.1 (1.06, 1.14)	1.07e-07	KANK1
2.27e-09	1.13 (1.09, 1.18)	0.567	chr9	677509	rs10975748	intron_variant	0.08599	A	T	1.11 (1.04, 1.19)	0.00283	1.14 (1.09, 1.2)	1.9e-07	KANK1
1.93e-09	1.13 (1.09, 1.18)	0.559	chr9	677886	rs10975749	intron_variant	0.08625	C	G	1.11 (1.04, 1.19)	0.00274	1.14 (1.09, 1.2)	1.64e-07	KANK1
9.35e-11	1.1 (1.07, 1.13)	0.863	chr9	677986	rs4740851	intron_variant	0.20969	T	A	1.1 (1.05, 1.15)	0.000287	1.1 (1.06, 1.14)	7.91e-08	KANK1
1.66e-09	1.13 (1.09, 1.18)	0.555	chr9	679970	rs10975776	intron_variant	0.08626	T	C	1.11 (1.04, 1.19)	0.00262	1.14 (1.09, 1.2)	1.46e-07	KANK1
1.63e-09	1.13 (1.09, 1.18)	0.549	chr9	680323	rs10975792	intron_variant	0.0862	T	C	1.11 (1.04, 1.19)	0.00268	1.14 (1.09, 1.2)	1.4e-07	KANK1
1.87e-09	1.13 (1.09, 1.18)	0.519	chr9	680585	rs10975803	intron_variant	0.08631	T	C	1.11 (1.04, 1.19)	0.00314	1.14 (1.09, 1.2)	1.35e-07	KANK1
5.86e-12	1.12 (1.09, 1.16)	0.227	chr9	680714	rs10815466	intron_variant	0.14185	A	G	1.09 (1.03, 1.15)	0.00265	1.14 (1.09, 1.19)	2.82e-10	KANK1
8.83e-10	1.13 (1.09, 1.18)	0.533	chr9	682816	rs12379640	intron_variant	0.08625	T	A	1.11 (1.04, 1.19)	0.00244	1.14 (1.09, 1.2)	8.13e-08	KANK1
8.66e-10	1.13 (1.09, 1.18)	0.532	chr9	683299	rs10491592	intron_variant	0.08625	T	A	1.11 (1.04, 1.19)	0.00244	1.14 (1.09, 1.2)	7.98e-08	KANK1
1.29e-09	1.13 (1.09, 1.18)	0.553	chr9	683402	rs73372926	intron_variant	0.08624	T	C	1.11 (1.04, 1.19)	0.00244	1.14 (1.09, 1.2)	1.21e-07	KANK1
2.78e-12	1.12 (1.09, 1.16)	0.227	chr9	683423	rs73639400	intron_variant	0.14247	C	T	1.09 (1.04, 1.15)	0.0022	1.14 (1.1, 1.19)	1.59e-10	KANK1
2.87e-12	1.12 (1.09, 1.16)	0.228	chr9	683430	rs12004436	intron_variant	0.14247	T	C	1.09 (1.04, 1.15)	0.0022	1.14 (1.1, 1.19)	1.64e-10	KANK1
2.8e-12	1.12 (1.09, 1.16)	0.227	chr9	684160	rs10975820	intron_variant	0.1425	A	G	1.09 (1.04, 1.15)	0.00219	1.14 (1.1, 1.19)	1.61e-10	KANK1
1.01e-17	1.11 (1.08, 1.14)	0.0567	chr9	801571	rs10815717	intergenic_variant	0.39638	A	G	1.07 (1.03, 1.12)	0.000628	1.13 (1.1, 1.16)	6.03e-16	DMRT1
8e-14	1.09 (1.07, 1.12)	0.533	chr9	801602	rs1323267	intergenic_variant	0.4618	C	T	1.08 (1.04, 1.13)	0.000127	1.1 (1.07, 1.13)	1.17e-10	DMRT1
4.62e-14	1.1 (1.07, 1.12)	0.355	chr9	801706	rs4742415	intergenic_variant	0.45325	C	G	1.08 (1.04, 1.12)	0.000304	1.1 (1.07, 1.14)	2.3e-11	DMRT1
2.41e-15	1.1 (1.07, 1.13)	0.207	chr9	802053	rs10115078	intergenic_variant	0.45662	A	G	1.08 (1.04, 1.12)	0.000361	1.11 (1.08, 1.14)	6.95e-13	DMRT1
4.09e-18	1.11 (1.09, 1.14)	0.0395	chr9	802228	rs7027685	intergenic_variant	0.39873	T	A	1.07 (1.03, 1.12)	0.000837	1.13 (1.1, 1.16)	1.36e-16	DMRT1
7.86e-12	1.09 (1.06, 1.11)	0.0517	chr9	802325	rs7031713	intergenic_variant	0.4812	C	T	1.05 (1.01, 1.09)	0.0174	1.1 (1.07, 1.14)	2.04e-11	DMRT1
1.3e-08	1.08 (1.05, 1.11)	0.0393	chr9	802801	rs2370200	intergenic_variant	0.27401	G	A	1.04 (1, 1.08)	0.0822	1.1 (1.07, 1.14)	6.89e-09	DMRT1
1.38e-08	1.08 (1.05, 1.11)	0.0342	chr9	803158	rs10976679	intergenic_variant	0.27317	C	A	1.04 (1, 1.08)	0.0928	1.11 (1.07, 1.14)	5.86e-09	DMRT1
5.85e-11	1.08 (1.06, 1.11)	0.116	chr9	803481	rs10120425	intergenic_variant	0.50208	C	T	1.05 (1.02, 1.09)	0.0119	1.1 (1.07, 1.13)	4.22e-10	DMRT1
7.63e-12	1.09 (1.06, 1.11)	0.0821	chr9	803506	rs10815720	intergenic_variant	0.49018	A	C	1.05 (1.02, 1.09)	0.0108	1.1 (1.07, 1.13)	4.48e-11	DMRT1
4.65e-11	1.08 (1.06, 1.11)	0.122	chr9	803606	rs10119680	intergenic_variant	0.50221	G	A	1.05 (1.02, 1.09)	0.0108	1.1 (1.07, 1.13)	3.8e-10	DMRT1
6.91e-12	1.09 (1.06, 1.11)	0.0879	chr9	803879	rs7036783	intergenic_variant	0.49001	C	T	1.05 (1.02, 1.09)	0.0101	1.1 (1.07, 1.13)	4.6e-11	DMRT1
4.14e-11	1.08 (1.06, 1.11)	0.0953	chr9	803946	rs7026907	intergenic_variant	0.48242	A	C	1.05 (1.01, 1.09)	0.0139	1.1 (1.07, 1.13)	2.21e-10	DMRT1
5.8e-12	1.09 (1.06, 1.11)	0.0771	chr9	804166	rs4742417	intergenic_variant	0.49017	T	G	1.05 (1.02, 1.09)	0.0111	1.1 (1.07, 1.13)	3.16e-11	DMRT1
6.34e-12	1.09 (1.06, 1.11)	0.0784	chr9	804191	rs4742418	intergenic_variant	0.49017	G	A	1.05 (1.02, 1.09)	0.0111	1.1 (1.07, 1.13)	3.5e-11	DMRT1
3.67e-18	1.11 (1.09, 1.14)	0.0307	chr9	804231	rs7030354	intergenic_variant	0.40694	T	C	1.07 (1.03, 1.11)	0.00113	1.13 (1.1, 1.17)	7.41e-17	DMRT1
4.55e-11	1.08 (1.06, 1.11)	0.111	chr9	804436	rs4742419	intergenic_variant	0.50207	C	T	1.05 (1.02, 1.09)	0.012	1.1 (1.07, 1.13)	3.14e-10	DMRT1
5.42e-12	1.09 (1.06, 1.11)	0.0848	chr9	804603	rs10815729	intergenic_variant	0.48991	A	C	1.05 (1.02, 1.09)	0.01	1.1 (1.07, 1.13)	3.5e-11	DMRT1
3.88e-18	1.11 (1.09, 1.14)	0.0345	chr9	804793	rs10976687	intergenic_variant	0.40698	T	C	1.07 (1.03, 1.11)	0.00103	1.13 (1.1, 1.16)	9.45e-17	DMRT1
5.51e-18	1.11 (1.08, 1.14)	0.0436	chr9	804847	rs10976688	intergenic_variant	0.4071	C	G	1.07 (1.03, 1.12)	0.000832	1.13 (1.1, 1.16)	2.01e-16	DMRT1
4.75e-18	1.11 (1.09, 1.14)	0.0357	chr9	804886	rs10976689	intergenic_variant	0.40685	G	A	1.07 (1.03, 1.11)	0.00102	1.13 (1.1, 1.16)	1.21e-16	DMRT1
4.4e-17	1.11 (1.08, 1.14)	0.123	chr9	805074	rs1812266	intergenic_variant	0.38387	C	G	1.08 (1.04, 1.12)	0.000283	1.12 (1.09, 1.16)	1.06e-14	DMRT1
6.41e-18	1.11 (1.08, 1.14)	0.0313	chr9	805427	rs1812264	intergenic_variant	0.40652	G	T	1.07 (1.03, 1.11)	0.00128	1.13 (1.1, 1.16)	1.18e-16	DMRT1
2.71e-11	1.08 (1.06, 1.11)	0.0955	chr9	806121	rs10758918	intergenic_variant	0.49876	G	A	1.05 (1.01, 1.09)	0.0127	1.1 (1.07, 1.13)	1.56e-10	DMRT1
2.21e-11	1.08 (1.06, 1.11)	0.0917	chr9	806240	rs10758919	intergenic_variant	0.49876	T	C	1.05 (1.01, 1.09)	0.0127	1.1 (1.07, 1.13)	1.23e-10	DMRT1
5.08e-18	1.11 (1.09, 1.14)	0.0293	chr9	806736	rs34800401	intergenic_variant	0.40648	C	G	1.07 (1.03, 1.11)	0.00128	1.13 (1.1, 1.17)	8.79e-17	DMRT1
7.83e-18	1.11 (1.08, 1.14)	0.0718	chr9	806912	rs35469085	intergenic_variant	0.37993	G	C	1.08 (1.03, 1.12)	0.000524	1.13 (1.1, 1.16)	6.74e-16	DMRT1
4.09e-18	1.11 (1.09, 1.14)	0.0654	chr9	807095	rs34212511	intergenic_variant	0.37989	T	G	1.08 (1.03, 1.12)	0.000505	1.13 (1.1, 1.16)	3.37e-16	DMRT1
2.69e-12	1.09 (1.06, 1.11)	0.106	chr9	807449	rs7043658	intergenic_variant	0.46012	T	C	1.06 (1.02, 1.1)	0.00653	1.1 (1.07, 1.13)	3.1e-11	DMRT1
9.56e-11	1.08 (1.06, 1.11)	0.165	chr9	807796	rs932700	intergenic_variant	0.47324	G	A	1.06 (1.02, 1.1)	0.00915	1.09 (1.06, 1.13)	1.15e-09	DMRT1
3.29e-10	1.08 (1.05, 1.1)	0.243	chr9	808529	rs11794578	intergenic_variant	0.47582	G	T	1.06 (1.02, 1.1)	0.00718	1.09 (1.06, 1.12)	6.68e-09	DMRT1
1.93e-16	1.11 (1.08, 1.13)	0.241	chr9	809502	rs7021644	intergenic_variant	0.35565	A	C	1.09 (1.04, 1.13)	0.000146	1.12 (1.09, 1.15)	1.46e-13	DMRT1
1.94e-09	1.07 (1.05, 1.1)	0.539	chr9	809598	rs6477249	intergenic_variant	0.45291	A	G	1.06 (1.02, 1.1)	0.0029	1.08 (1.05, 1.11)	1.54e-07	DMRT1
2.19e-16	1.11 (1.08, 1.13)	0.208	chr9	811618	rs7035551	intergenic_variant	0.35611	A	G	1.08 (1.04, 1.13)	0.000198	1.12 (1.09, 1.15)	1.11e-13	DMRT1
2.77e-15	1.1 (1.08, 1.13)	0.426	chr9	813385	rs6477253	intergenic_variant	0.36055	C	A	1.09 (1.04, 1.13)	8.67e-05	1.11 (1.08, 1.14)	5.09e-12	DMRT1
1e-09	1.08 (1.05, 1.1)	0.51	chr9	813821	rs6477254	intergenic_variant	0.44169	T	C	1.06 (1.02, 1.11)	0.00266	1.08 (1.05, 1.11)	8.32e-08	DMRT1
1.14e-09	1.08 (1.05, 1.1)	0.515	chr9	813854	rs7031923	intergenic_variant	0.44174	G	A	1.06 (1.02, 1.11)	0.00274	1.08 (1.05, 1.11)	9.24e-08	DMRT1
1.08e-09	1.08 (1.05, 1.1)	0.531	chr9	813904	rs7044477	intergenic_variant	0.4415	A	G	1.06 (1.02, 1.11)	0.00254	1.08 (1.05, 1.11)	9.59e-08	DMRT1
1.34e-09	1.08 (1.05, 1.1)	0.533	chr9	814210	rs7039253	intergenic_variant	0.4417	A	T	1.06 (1.02, 1.11)	0.00268	1.08 (1.05, 1.11)	1.14e-07	DMRT1
1.05e-08	1.07 (1.05, 1.1)	0.654	chr9	814660	rs7857585	intergenic_variant	0.45341	G	C	1.06 (1.02, 1.1)	0.00312	1.08 (1.05, 1.11)	8.65e-07	DMRT1
1.38e-10	1.08 (1.06, 1.11)	0.351	chr9	815067	rs13286698	intergenic_variant	0.43822	T	G	1.06 (1.02, 1.1)	0.00312	1.09 (1.06, 1.12)	7.8e-09	DMRT1
1.36e-10	1.08 (1.06, 1.11)	0.349	chr9	815079	rs13286704	intergenic_variant	0.43822	C	G	1.06 (1.02, 1.1)	0.00312	1.09 (1.06, 1.12)	7.67e-09	DMRT1
1.4e-08	1.07 (1.05, 1.1)	0.66	chr9	815407	rs10121201	intergenic_variant	0.4535	C	A	1.06 (1.02, 1.1)	0.00335	1.07 (1.04, 1.11)	1.08e-06	DMRT1
1.48e-08	1.07 (1.05, 1.1)	0.651	chr9	815435	rs10121980	intergenic_variant	0.45372	C	T	1.06 (1.02, 1.1)	0.0035	1.07 (1.04, 1.11)	1.1e-06	DMRT1
2.16e-10	1.13 (1.09, 1.18)	0.535	chr9	815682	rs114680331	intergenic_variant	0.09959	C	T	1.11 (1.05, 1.19)	0.0014	1.14 (1.09, 1.2)	3.34e-08	DMRT1
1.47e-08	1.07 (1.05, 1.1)	0.765	chr9	818693	rs10815756	intergenic_variant	0.48262	C	T	1.07 (1.03, 1.11)	0.00225	1.07 (1.04, 1.1)	1.75e-06	DMRT1
7.2e-09	1.07 (1.05, 1.1)	0.765	chr9	819793	rs10758935	intergenic_variant	0.45684	A	G	1.07 (1.03, 1.11)	0.00182	1.07 (1.05, 1.11)	1.05e-06	DMRT1
4.33e-09	0.86 (0.82, 0.91)	0.601	chr9	827224	rs2277163	intergenic_variant	0.93707	G	A	0.88 (0.81, 0.95)	0.00154	0.85 (0.8, 0.91)	6.65e-07	DMRT1
2.17e-08	1.11 (1.07, 1.16)	0.859	chr9	846350	rs16924783	intron_variant	0.10603	A	C	1.11 (1.04, 1.18)	0.00177	1.12 (1.07, 1.17)	3.37e-06	DMRT1
4.28e-09	1.12 (1.08, 1.16)	0.702	chr9	852035	rs78806166	intron_variant	0.1087	A	G	1.11 (1.04, 1.18)	0.00172	1.12 (1.08, 1.18)	6.31e-07	DMRT1
5.35e-09	1.12 (1.08, 1.16)	0.746	chr9	853880	rs75562184	intron_variant	0.10868	T	C	1.11 (1.04, 1.18)	0.00156	1.12 (1.07, 1.17)	8.87e-07	DMRT1
4.99e-08	0.94 (0.92, 0.96)	0.334	chr9	856012	rs10815882	intron_variant	0.45454	C	G	0.95 (0.92, 0.99)	0.0175	0.93 (0.9, 0.96)	5.69e-07	DMRT1
4.05e-08	0.94 (0.91, 0.96)	0.363	chr9	857511	rs10739166	intron_variant	0.45382	T	G	0.95 (0.92, 0.99)	0.0146	0.93 (0.9, 0.96)	5.76e-07	DMRT1
3.72e-08	0.93 (0.91, 0.96)	0.609	chr9	858735	rs13295058	intron_variant	0.6623	G	A	0.94 (0.9, 0.98)	0.00542	0.93 (0.9, 0.96)	1.78e-06	DMRT1
4.5e-08	0.94 (0.91, 0.96)	0.239	chr9	862622	rs10977187	intron_variant	0.58262	T	C	0.95 (0.92, 0.99)	0.0249	0.93 (0.9, 0.95)	2.96e-07	DMRT1
1.66e-08	0.93 (0.91, 0.96)	0.425	chr9	862803	rs10815910	intron_variant	0.60215	C	T	0.95 (0.91, 0.98)	0.00816	0.93 (0.9, 0.95)	4.44e-07	DMRT1
1.59e-08	0.93 (0.91, 0.96)	0.673	chr9	862889	rs10977191	intron_variant	0.58688	T	C	0.94 (0.9, 0.98)	0.0031	0.93 (0.9, 0.96)	1.34e-06	DMRT1
1.59e-08	0.93 (0.91, 0.96)	0.673	chr9	862892	rs10815911	intron_variant	0.58688	G	C	0.94 (0.9, 0.98)	0.0031	0.93 (0.9, 0.96)	1.34e-06	DMRT1
1.47e-08	0.93 (0.91, 0.96)	0.665	chr9	862903	rs10815912	intron_variant	0.58688	C	G	0.94 (0.9, 0.98)	0.0031	0.93 (0.9, 0.96)	1.23e-06	DMRT1
2.08e-08	0.93 (0.91, 0.96)	0.422	chr9	863635	rs755383	intron_variant	0.60375	T	C	0.95 (0.91, 0.98)	0.00892	0.93 (0.9, 0.95)	5.12e-07	DMRT1
3.5e-09	0.93 (0.91, 0.95)	0.299	chr9	864399	rs4740950	intron_variant	0.46405	G	A	0.95 (0.91, 0.98)	0.00943	0.92 (0.9, 0.95)	6.47e-08	DMRT1
4.41e-08	0.93 (0.91, 0.96)	0.167	chr9	865973	rs10815917	intron_variant	0.38206	A	G	0.96 (0.92, 0.99)	0.0411	0.92 (0.9, 0.95)	1.42e-07	DMRT1
2.69e-08	0.93 (0.91, 0.96)	0.179	chr9	867542	rs7028120	intron_variant	0.38433	T	A	0.96 (0.92, 0.99)	0.0343	0.92 (0.9, 0.95)	1.07e-07	DMRT1
6.63e-09	0.93 (0.91, 0.95)	0.224	chr9	869966	rs10758983	intron_variant	0.39471	T	G	0.95 (0.92, 0.99)	0.0182	0.92 (0.9, 0.95)	5.47e-08	DMRT1
6.44e-09	0.93 (0.91, 0.95)	0.234	chr9	870086	rs10977231	intron_variant	0.39469	C	T	0.95 (0.92, 0.99)	0.017	0.92 (0.9, 0.95)	5.83e-08	DMRT1
7.21e-09	0.93 (0.91, 0.95)	0.24	chr9	870125	rs10977232	intron_variant	0.39469	T	C	0.95 (0.92, 0.99)	0.0171	0.92 (0.9, 0.95)	6.63e-08	DMRT1
6.91e-09	0.93 (0.91, 0.95)	0.235	chr9	870156	rs10977234	intron_variant	0.39469	C	G	0.95 (0.92, 0.99)	0.0171	0.92 (0.9, 0.95)	6.24e-08	DMRT1
4.91e-09	0.93 (0.91, 0.95)	0.222	chr9	870624	rs10815922	intron_variant	0.39481	C	G	0.95 (0.92, 0.99)	0.0171	0.92 (0.89, 0.95)	4.26e-08	DMRT1
3.27e-09	0.93 (0.91, 0.95)	0.26	chr9	873160	rs7034626	intron_variant	0.40241	C	T	0.95 (0.91, 0.99)	0.0123	0.92 (0.9, 0.95)	4.3e-08	DMRT1
1.41e-09	0.93 (0.91, 0.95)	0.232	chr9	874300	rs12378663	intron_variant	0.40926	C	T	0.95 (0.91, 0.98)	0.0116	0.92 (0.89, 0.95)	1.78e-08	DMRT1
1.23e-09	0.93 (0.91, 0.95)	0.221	chr9	874957	rs2003197	intron_variant	0.40928	A	G	0.95 (0.91, 0.98)	0.012	0.92 (0.89, 0.95)	1.47e-08	DMRT1
1.3e-09	0.93 (0.91, 0.95)	0.223	chr9	875134	rs2006898	intron_variant	0.40929	A	G	0.95 (0.91, 0.98)	0.012	0.92 (0.89, 0.95)	1.55e-08	DMRT1
4.07e-09	0.93 (0.91, 0.95)	0.214	chr9	875402	rs2887677	intron_variant	0.4149	T	C	0.95 (0.92, 0.99)	0.0166	0.92 (0.89, 0.95)	3.52e-08	DMRT1
1.59e-09	0.93 (0.91, 0.95)	0.233	chr9	876308	rs10977244	intron_variant	0.40919	T	G	0.95 (0.91, 0.98)	0.012	0.92 (0.89, 0.95)	1.96e-08	DMRT1
1.23e-09	0.93 (0.91, 0.95)	0.204	chr9	876418	rs11790408	intron_variant	0.40877	T	G	0.95 (0.91, 0.99)	0.0131	0.92 (0.89, 0.95)	1.27e-08	DMRT1
8.3e-09	0.93 (0.91, 0.95)	0.201	chr9	877048	rs10977248	intron_variant	0.42029	T	C	0.95 (0.92, 0.99)	0.0213	0.92 (0.9, 0.95)	5.5e-08	DMRT1
1.26e-08	0.93 (0.91, 0.95)	0.174	chr9	877740	rs10491588	intron_variant	0.41291	G	C	0.95 (0.92, 0.99)	0.028	0.92 (0.9, 0.95)	5.85e-08	DMRT1
Association results for variants with P value < 5 × 10-8 in meta-analysis of leiomyoma
1Odds-ratios correspond to effect alleles. 2Marker positions are according to GRCh38/hg38
Abbreviations: P Meta, P-value for fixed effects meta-analysis; OR, Odds ratio; P het, P-value for heterogeneity in the effect estimate; EAF, minor allele frequency; EA, effect allele; OA, other allele; ICE, results from Icelandic dataset; UKB, results from UK Biobank dataset;
