# Supplementary material for: Variants associating with uterine leiomyoma highlight genetic background shared by various cancers and hormone-related traits
Source: Nat Commun. 2018 Sep 7;9:3636. doi: 10.1038/s41467-018-05428-6 (PMC6128903; doi:10.1038/s41467-018-05428-6)
Supplement: Supplementary file 8 — Supplementary Data 5 [file 41467_2018_5428_MOESM8_ESM.xlsx]

## Sheet: Sheet1
	Cancer phenotypes	No affected	No controls
	Bladder Cancer	2079	327569
	Breast Cancer	6013	324022
	Cancer All Types	42331	354488
	Cervical cancer	863	144449
	Colorectal Cancer	4146	270199
	Endometrial cancer	1009	118413
	Gastric cancer	2268	247917
	Glioma	723	374314
	Kidney Cancer	1673	296768
	Leiomyosarcoma of uterus	44	100149
	Lung Cancer	4958	312058
	Melanoma	1786	309646
	MGUS	1770	305079
	Non-Hodgkins lymphoma	1176	363693
	Ovarian Cancer	828	151267
	Pancreatic Cancer	1307	282327
	Prostate Cancer	5898	205589
	Skin Cancer Basal Cell	5559	301407
	Squamous cell skin cancer	2081	296015
	Thyroid Cancer	1209	287439
	UADT cancer	913	264690
	Non-malignant phenotypes
	Endometriosis	1857	132978
	Endometriosis stages III and IV	695	127120
	Leiomyoma of Uterus	6728	124542
	Leiomyoma of Uterus no endometriosis	6319	124976
	Colorectal adenoma	10969	256538
	Quanititative trait phenotypes	No measured
	Menopause age	10216
	Bone mineral density of spine*	26340
	Bone mineral density of hip*	28900
	Phenotypes tested for association with lead SNPs.
	Cases and controls include both individuals that have been genotyped using Illumina SNP chips as well as un-typed relatives of the chip-typed to further increase the sample size for association analysis and increased the power to detect associations (Methods)
	* Bone mineral density measurements were as described in Styrkarsdottir et al. Nat Commun. 2016 Jan 6;7:10129
	Abbreviations: MGUS, monoclonal gammopathy of undetermined significance; UADT, upper aero-digestive tract
