# Supplementary material for: Variants associating with uterine leiomyoma highlight genetic background shared by various cancers and hormone-related traits
Source: Nat Commun. 2018 Sep 7;9:3636. doi: 10.1038/s41467-018-05428-6 (PMC6128903; doi:10.1038/s41467-018-05428-6)
Supplement: Supplementary file 9 — Supplementary Data 6 [file 41467_2018_5428_MOESM9_ESM.xlsx]

## Sheet: Sheet1
Phenotype	No affected	No controls	TP53 rs78378222 chr17:7668434		TERT rs10069690 chr5:1279675		OBFC1 rs7907606 chr10:103920874		CDC42/WNT4 rs10917151 chr1:22096228		GREB1 Asn77Thr rs10929757 chr2:11562535		GREB1 rs148143917 chr2:11524625		WT1 rs11031728 chr11:32342070		SCFD2 rs765333492 chr4:53021103		BET1L rs12417972 chr11:187382		SIRT3 rs507139 chr11:225196		TNRC6B rs12484951 chr22:40307071		MCM8 Glu341Lys rs16991615 chr20:5967581		ATM Pro1054Arg rs1800057 chr11:108272729		ATM Asp1853Asn rs1801516 chr11:108304735		SULT1E1 rs2202282 chr4:69768723		DMRT1 rs34212511 chr9:807095		KANK1 rs73639400 chr9:683423		NEK10 rs479404 chr3:27321573		LINC00332 rs117245733 chr13:40149807		FOXO1 rs7986407 chr13:40605661		SYNE1 rs58415480 chr6:152241136
Case-control phenotypes			Pval	OR	Pval	OR	Pval	OR	Pval	OR	Pval	OR	Pval	OR	Pval	OR	Pval	OR	Pval	OR	Pval	OR	Pval	OR	Pval	OR	Pval	OR	Pval	OR	Pval	OR	Pval	OR	Pval	OR	Pval	OR	Pval	OR	Pval	OR	Pval	OR
Bladder_Cancer	2079	327569	0.047469	1.273	3.73e-06	0.824	0.479521	1.034	0.730335	0.985	0.504786	1.025	0.817082	0.973	0.625599	1.023	0.59827	0.846	0.875971	1.008	0.96816	0.998	0.28146	1.044	0.227103	0.924	0.289813	1.135	0.298297	1.051	0.612122	1.018	0.238888	0.958	0.722201	1.018	0.227896	0.956	0.136814	0.828	0.519834	1.025	0.602812	1.026
Brain_Cancer_Glioma	723	374314	0.000392	1.955	3.66e-12	1.602	0.837019	1.018	0.992158	0.999	0.077518	0.891	0.975204	0.994	0.869591	1.014	0.043163	2.356	0.092958	1.162	0.23844	1.135	0.275885	1.082	0.745779	1.037	0.106461	1.379	0.80468	1.022	0.143499	0.912	0.963229	0.997	0.644405	1.042	0.59388	0.964	0.401959	0.82	0.285814	0.929	0.675149	0.963
Breast_Cancer	6013	324022	0.81569	0.98	0.069727	1.049	0.685044	0.987	0.371737	1.026	0.105805	0.962	0.458941	1.058	0.709314	1.012	0.81835	0.955	0.238052	1.041	0.14751	1.06	0.572393	1.015	0.679781	0.983	0.929034	1.007	0.418331	0.974	0.491444	1.016	0.716058	1.009	1	1	0.048917	1.049	0.8406	1.016	0.663013	0.989	0.045173	1.067
Cancer_All_Types	42331	354488	2.6e-07	1.208	0.481018	1.008	0.010238	1.036	0.8725	1.002	0.812859	1.002	0.222609	1.042	0.202791	1.018	0.359601	0.919	0.370409	0.987	0.472709	0.987	0.594122	1.006	0.909651	0.998	0.002174	1.116	0.230426	0.983	0.027515	1.023	0.095816	1.018	0.538076	1.009	0.516162	0.993	0.578856	1.019	0.789377	1.003	0.085081	1.025
Cervical cancer	863	144449	0.074465	1.388	0.841671	0.988	0.909977	1.008	0.380199	1.06	0.177035	1.078	0.33427	0.829	0.542599	0.955	0.55263	1.322	0.82093	0.982	0.44732	0.928	0.798781	0.984	0.718158	1.036	0.319622	0.81	0.115369	0.885	0.848262	0.99	0.655899	1.025	0.365822	1.071	0.761761	0.983	0.209681	1.242	0.926029	1.005	0.548348	1.047
Colorectal_adenoma	10969	256538	8.39e-05	1.253	0.161536	0.974	0.465438	1.017	0.118194	1.032	0.907302	1.002	0.504984	1.038	0.517981	0.986	0.301772	0.836	0.02182	0.945	0.074439	0.949	0.767369	1.006	0.359783	0.973	0.306809	1.062	0.683962	0.991	0.803666	1.004	0.796433	1.004	0.891424	0.997	0.063946	0.968	0.711531	0.98	0.294136	1.019	0.026664	0.949
Colorectal_Cancer	4146	270199	0.788657	1.026	0.157465	1.043	0.005996	1.102	0.654375	1.015	0.462728	1.02	0.10315	0.861	0.605347	0.981	0.44087	0.822	0.579715	0.978	0.26652	0.949	0.005111	1.087	0.305617	0.952	0.491387	1.066	0.850294	1.007	0.038319	1.056	0.711233	1.01	0.546138	0.977	0.54609	0.983	0.41205	0.928	0.408468	1.024	0.168068	1.053
Endometrial_Cancer	1009	118413	0.467166	0.871	0.563484	1.034	0.495672	1.047	0.095555	1.107	0.09748	0.918	0.874191	0.973	0.68412	1.028	0.19326	0.503	0.799982	1.019	0.96891	0.997	0.96438	0.997	0.434195	1.074	0.41016	0.856	0.294374	1.074	0.772517	1.015	0.734202	1.018	0.018357	0.837	0.020139	0.881	0.054402	1.352	0.042897	1.115	0.939829	0.995
Endometriosis all	1857	132978	0.535547	1.088	0.537783	1.027	0.569903	1.029	0.011067	1.122	0.001592	0.887	0.048419	1.255	0.732525	1.017	0.018158	1.918	0.071368	0.904	0.35633	0.941	0.393946	0.964	0.656846	1.03	0.754368	1.041	0.017304	0.882	0.120528	1.059	0.511003	1.025	0.86768	1.009	0.203118	1.051	0.088089	0.798	0.748235	1.013	0.000397	1.196
Endometriosis (stages III and IV)	695	127120	0.369047	0.808	0.253539	1.081	0.388883	1.072	0.010357	1.203	0.059839	0.891	0.734751	1.068	0.150461	0.885	0.289	1.614	0.044744	0.831	0.77805	0.971	0.605066	1.036	0.193557	1.148	0.047002	1.452	0.006542	0.789	0.335979	1.059	0.456654	1.047	0.827471	1.019	0.316687	1.066	0.196829	0.757	0.512988	1.044	4.85e-06	1.434
Gastric_adenocarcinoma	2268	247917	0.757979	1.042	0.018932	1.1	0.535133	0.969	0.139568	0.935	0.948771	0.998	0.154442	1.176	0.203526	1.064	0.87952	0.951	0.56641	1.031	0.16668	1.091	0.901125	1.005	0.365423	0.941	0.926048	0.988	0.734566	0.983	0.251185	0.959	0.500905	1.026	0.278469	1.058	0.12271	1.061	0.471968	1.089	0.563511	0.977	0.357559	1.048
UADT_cancer	913	264690	0.022837	0.582	0.683206	1.025	0.519483	0.953	0.685252	1.027	0.568032	0.969	0.48699	1.13	0.454146	1.056	0.65638	0.794	0.613385	1.041	0.59064	1.053	0.13358	0.909	0.091035	1.172	0.33881	0.817	1	1	0.441155	0.959	0.922943	0.995	0.618706	1.039	0.202764	0.929	0.680562	1.075	0.571561	0.967	0.856506	0.986
Kidney_Cancer	1673	296768	0.600143	1.077	0.133421	1.07	0.002647	1.171	0.695077	1.019	0.174396	1.056	0.416707	1.109	0.671898	0.977	0.88909	1.049	0.986701	1.001	0.096078	1.12	0.361233	1.042	0.65724	1.032	0.000126	1.602	0.315451	0.946	0.341023	1.038	0.658374	0.982	1	1	0.554911	1.025	0.716968	0.952	0.176147	0.943	0.58676	1.031
Leiomyoma	6728	124542	3.36e-20	1.832	1.31e-05	1.108	0.001007	1.096	2.95e-09	1.161	0.000366	0.928	9.98e-06	0.712	2.26e-06	1.139	2.3105e-13	2.756	1.66e-11	0.808	3.7031e-06	0.84	1.05e-10	1.163	3.07e-05	1.165	0.000673	1.267	0.00452	0.921	7.95e-07	1.107	0.000505	1.077	0.0022	1.093	1.62e-06	1.11	3.21e-06	1.35	0.018674	1.054	3.68e-10	1.194
Leiomyoma_no_endometriosis	6319	124976	1.73e-20	1.858	2.48e-05	1.107	0.00374	1.087	1.08e-08	1.158	0.00105	0.932	9.77e-06	0.705	1.05e-05	1.133	6.0573e-11	2.551	5.11e-09	0.828	6.4899e-05	0.858	9.11e-10	1.158	0.000183	1.151	0.000892	1.267	0.006666	0.922	2.52e-06	1.104	0.001094	1.074	0.004945	1.087	3.76e-06	1.109	9.64e-07	1.379	0.019324	1.055	2.55e-08	1.176
Leiomyosarcoma_uterus	44	100149	0.252588	2.144	0.758056	1.084	0.887133	0.954	0.558019	1.182	0.620931	0.887	0.85524	0.849	0.864328	0.946	0.50257	0.018	0.557796	0.803	0.89947	0.946	0.146417	1.448	0.324978	1.471	0.641469	0.643	0.754953	1.106	0.430247	1.204	0.586128	1.141	0.010689	0.329	0.748647	0.919	0.731588	1.324	0.225653	1.357	0.647597	1.17
Lung_Cancer	4958	312058	0.241442	0.896	0.095402	0.954	0.157283	1.049	0.693256	1.012	0.560016	1.014	0.853147	1.015	0.296506	1.036	0.29741	0.781	0.088739	0.939	0.37476	0.962	0.218743	0.966	0.042074	1.093	0.022693	1.21	0.13959	0.95	0.604265	1.013	0.887396	1.004	0.217818	0.957	0.279097	0.972	0.661009	1.037	0.311208	0.973	0.392545	0.97
Lymphoma_Non_Hodgkins	1176	363693	0.038128	1.375	0.335454	0.95	0.492228	1.044	0.310512	1.059	0.464274	0.966	0.700663	0.941	0.336968	1.062	0.88533	0.941	0.844322	1.013	0.85011	1.016	0.30591	0.946	0.443121	1.065	0.867738	0.972	0.196683	1.085	0.571851	0.974	0.597144	0.975	0.087966	0.889	0.911524	0.995	0.311677	1.163	0.232205	0.941	0.461201	1.05
Melanoma	1786	309646	0.419061	1.112	0.81936	1.01	0.134749	1.077	0.297622	0.953	0.30422	1.038	0.286172	0.871	0.122833	1.079	0.60986	0.822	0.249183	0.939	0.065753	0.885	0.746279	0.987	0.958103	0.997	0.289257	1.141	0.229972	0.94	1	1	0.988993	1.001	0.290918	0.945	0.003474	0.891	0.304155	0.878	0.164031	1.057	0.214503	1.066
MGUS	1770	305079	0.009243	1.381	0.53958	1.027	0.301681	1.054	0.196889	0.941	0.246867	0.956	0.781079	1.036	0.357536	1.048	0.07663	0.492	0.323635	0.946	0.72136	1.024	0.223833	0.948	0.66711	1.03	0.476042	1.097	0.042743	0.898	0.517865	1.024	0.719657	0.986	0.701136	1.021	0.410181	1.033	0.568834	0.929	0.708452	0.985	0.279752	0.943
Ovarian_Cancer	828	151267	0.09428	0.648	0.368046	0.941	0.481887	0.946	0.197421	1.095	0.572256	0.967	0.609824	0.904	0.354325	0.929	0.077391	2.041	0.587552	1.047	0.88689	0.986	0.39115	0.944	0.122263	1.172	0.514133	0.869	0.700867	0.969	0.288998	1.063	0.208824	1.078	0.411662	1.069	0.036166	1.133	0.652238	0.915	0.483719	1.044	0.015747	1.209
Pancreatic_Cancer	1307	282327	0.326405	0.834	0.432097	1.042	0.159604	0.912	0.146743	1.086	0.801911	1.012	0.443597	0.883	0.378238	1.057	0.9387	1.032	0.744953	0.978	0.40862	1.07	0.468818	0.962	0.64635	1.039	0.925739	0.984	0.77538	1.019	0.002646	1.15	0.111661	1.079	0.815057	0.984	0.127068	0.927	0.184469	1.212	0.702185	1.02	0.290608	0.931
Prostate_Cancer	5898	205589	2.5e-05	1.409	3.61e-05	0.894	0.819181	1.007	0.78816	1.008	0.475439	1.017	0.985604	1.001	0.589947	1.017	0.236571	0.762	0.747433	1.011	0.094186	0.932	0.811734	1.006	0.826826	0.991	0.388286	1.073	0.959296	0.998	0.032594	1.051	0.622067	0.988	0.670142	1.014	0.193378	1.033	0.466307	1.058	0.313487	1.026	0.337764	1.032
Skin_Cancer_Basal_Cell	5559	301407	6.67e-26	2.072	0.055492	0.95	0.035651	1.069	0.572073	1.016	0.895765	0.997	0.028655	1.18	0.514403	1.021	0.714156	0.925	0.598227	1.018	0.361276	1.038	0.622833	0.987	0.950013	1.003	0.03478	1.184	0.115272	0.95	0.437283	0.982	0.07838	1.043	0.078434	1.06	0.276734	1.027	0.506148	1.053	0.475817	1.018	0.519931	0.979
Skin_Cancer_Squamous_Cell	2081	296015	7.13e-05	0.539	0.912001	1.004	0.637564	0.977	0.533587	1.027	0.604573	1.018	0.180657	1.165	0.273224	0.948	0.32951	0.712	0.139348	0.925	0.835056	0.987	0.200438	0.95	0.513859	1.042	0.929043	0.989	4.36e-05	1.21	0.849698	1.007	0.81769	1.008	0.476538	1.036	0.977151	1.001	0.874204	0.981	0.808565	1.009	0.316701	1.051
Thyroid_Cancer	1209	287439	0.013726	1.45	0.000142	1.215	1.6e-05	1.294	0.779649	0.984	0.167395	0.937	0.016877	1.391	0.499273	1.043	0.60002	0.797	0.063058	0.877	0.17576	0.893	0.61733	0.974	0.956192	1.005	0.03121	1.379	0.901359	0.992	0.613362	1.023	0.313552	1.049	0.802232	1.017	0.730158	1.017	0.016417	1.4	0.314534	1.051	0.32263	0.936
Quantitative trait phenotypes	No tested		Pval	Effect	Pval	Effect	Pval	Effect	Pval	Effect	Pval	Effect	Pval	Effect	Pval	Effect	Pval	Effect	Pval	Effect	Pval	Effect	Pval	Effect	Pval	Effect	Pval	Effect	Pval	Effect	Pval	Effect	Pval	Effect	Pval	Effect	Pval	Effect	Pval	Effect	Pval	Effect	Pval	Effect
Age at menopause	10216		0.65008	-0.094	0.90687	-0.008	0.95075	-0.005	0.56601	-0.041	0.20211	-0.074	0.14265	0.047	0.061072	-0.146	0.073363	-1.011	0.74889	0.027	0.6956	-0.04	0.14836	-0.096	1.922e-17	0.92	0.54011	0.126	0.4243	0.064	0.20807	-0.072	0.78024	0.017	0.89773	0.011	0.55479	0.036	0.40131	-0.162	0.11228	0.099	0.11241	-0.13
Bone mineral density Hip	28900		0.090937	0.057	0.33435	-0.011	0.79007	-0.003	0.0011035	-0.038	0.97626	0	0.69368	-0.013	0.95945	-0.001	0.29903	0.094	0.038385	-0.029	0.16259	-0.023	0.39918	0.009	0.00018028	0.065	0.28444	0.036	0.38468	0.011	0.39068	-0.008	0.58047	-0.005	0.71177	0.005	0.629	0.005	0.057237	0.06	0.49889	0.007	0.20258	-0.017
Bone mineral density Spine	26340		0.89737	-0.005	0.35133	0.011	0.7805	-0.004	8.4139e-09	-0.072	0.98028	0	0.79635	-0.052	0.21442	-0.017	0.21167	0.12	0.14699	-0.021	0.24745	-0.021	0.10179	0.019	0.0045314	0.053	0.013855	0.089	0.38105	0.012	0.26728	-0.011	0.80271	-0.003	0.17389	-0.02	0.96469	0	0.81035	0.008	0.78179	0.003	0.22045	-0.018
Association of leiomyoma risk variants with cancer and hormone-related traits in Iceland.
Shown are P values and odds ratios (ORs) for 20 common cancer types, leiomyoma, endometriosis, bone mineral density and age at menopause. Marker locations are according to GRCh38/hg38
Green color highligts P values that reach significance after Bonferri correction for number of tests (P < 0.05/29 = 1.72E-03), red color highlights P values < 0.05.
Abbreviations: MGUS, monocloncal gammopathy of undetermined significance; UADT, upper aero-digestive tract
