# Supplementary material for: Variants associating with uterine leiomyoma highlight genetic background shared by various cancers and hormone-related traits
Source: Nat Commun. 2018 Sep 7;9:3636. doi: 10.1038/s41467-018-05428-6 (PMC6128903; doi:10.1038/s41467-018-05428-6)
Supplement: Supplementary file 10 — Supplementary Data 7 [file 41467_2018_5428_MOESM10_ESM.xlsx]

## Sheet: Sheet1
Chr	SNP	Pos hg38	RA	OA	Endometriosis Meta-analysis (All)1				Endometriosis Meta-analysis (stage III and IV)1		Leiomyoma w/o endometriosis		Associated gene/cytoband
					RAFEUR	RAFJPT	OR (95% CI)	P value	OR (95% CI)	P value	OR (95% CI)	P value
1	rs12037376	22135618	A	G	0.17	0.58	1.16 (1.12–1.19)	8.87 × 10−17	1.28 (1.18–1.36)	2.69 × 10−9	1.15 (1.09-1.21)	4.05 × 10−8	WNT4/1p36.12
2	rs77294520*	11520829	C	G	0.147		1.13 (1.09-1.18)	1.67 × 10−9	1.14 (1.09-1.20)	2.97 × 10−9	1.10 (1.04-1.17)	1.13 × 10−3	GREB1/2p25.1
2	rs11674184	11581409	T	G	0.61	0.54	1.13 (1.10–1.15)	2.67 × 10−17	1.18 (1.10–1.24)	1.94 × 10−6	1.02 (0.99-1.06)	0.27268	GREB1/2p25.1
2	rs6546324	67629358	A	C	0.31	0.21	1.08 (1.05–1.11)	3.01 × 10−8	1.19 (1.11–1.26)	3.71 × 10−7	1.00 (0.98-1.02)	0.91176	ETAA1/2p14
2	rs10167914	112805784	G	A	0.3	0.75	1.12 (1.08–1.15)	1.10 × 10−9	1.15 (1.07–1.21)	7.59 × 10−5	0.96 (0.91-1.01)	0.11453	IL1A/2q13
2	rs1250241	215430589	T	A	0.29	0.06	1.06 (1.03–1.09)	6.20 × 10−5	1.23 (1.15–1.30)	2.99 × 10−9	0.10 (0.99-1.01)	0.87772	FN1/2q35
4	rs1903068	55142310	A	G	0.68	0.88	1.11 (1.07–1.13)	1.04 × 10−11	1.33 (1.24–1.40)	2.58 × 10−15	1.00 (0.97-1.03)	0.95363	KDR/4q12
6	rs760794	19790329	T	C	0.43	0.71	1.09 (1.06–1.12)	1.79 × 10−10	1.17 (1.10–1.24)	8.74 × 10−7	1.00 (0.93-1.08)	0.98317	ID4/6p22.3
6	rs1971256	151494876	C	T	0.2	0.35	1.09 (1.06–1.13)	3.74 × 10−8	1.28 (1.19–1.36)	1.50 × 10−10	1.01 (0.97-1.05)	0.62632	CCDC170/6q25.1
6	rs2206949*	152037556	T	C	0.2624		1.11 (1.07-1.15)	2.68 × 10−8	1.12 (1.08-1.17)	6.34 × 10−8	1.04 (1.00-1.08)	0.055	SYNE1/6q25.1
6	rs71575922	152232879	G	C	0.16	—	1.11 (1.07–1.15)	2.02 × 10−8	1.35 (1.24–1.43)	2.87 × 10−12	1.17 (1.11-1.24)	3.93 × 10−8	SYNE1/6q25.1
6	rs17803970*	152553718	A	T	0.9204		1.13 (1.07-1.18)	3.25 × 10−6	1.14 (1.08-1.21)	3.44 × 10−6	0.89 (0.83-0.97)	6.52 × 10−3	SYNE1/6q25.1
7	rs12700667	25862019	A	G	0.74	0.2	1.10 (1.07–1.13)	9.08 × 10−10	1.28 (1.19–1.36)	6.69 × 10−11	0.98 (0.94-1.02)	0.30859	7p15.2
7	rs74491657	46908035	G	A	0.91	0.78	1.08 (1.03–1.13)	1.23 × 10−3	1.46 (1.28–1.59)	2.24 × 10−8	0.99 (0.90-1.09)	0.84018	7p12.3
9	rs1537377	22169701	C	T	0.4	0.39	1.09 (1.06–1.12)	1.33 × 10−10	1.21 (1.13–1.27)	6.31 × 10−9	1.03 (0.99-1.07)	0.14028	CDKN2B-AS1/9p21.3
9	rs10757272	22088260*	C	T	0.5038		1.07 (1.04-1.10)	6.35 × 10−7	1.07 (1.04-1.11)	1.03 × 10−6	0.96 (0.92-1.00)	0.061551	CDKN2B-AS1/9p21.3
9	rs1448792	22641633*	G	A	0.7412		1.08 (1.05-1.11)	7.03 × 10−7	1.07 (1.03-1.10)	7.18 × 10−5	0.98 (0.93-1.03)	0.42346	CDKN2B-AS1/9p21.3
11	rs74485684	30220740	T	C	0.84	0.98	1.11 (1.07–1.15)	2.00 × 10−8	1.26 (1.15–1.35)	7.77 × 10−7	1.06 (1.00-0.14)	0.017196	FSHB/11p14
12	rs4762326	95275175	T	C	0.47	0.48	1.08 (1.05–1.11)	2.20 × 10−9	1.15 (1.08–1.21)	1.08 × 10−5	0.98 (0.93-1.03)	0.43144	VEZT/12q22
Association of leiomyoma with reported endometriosis variants.
1Association results for endometriosis as reported in Sapkota, Y. et al. Nat. Commun. 8, 15539 (2017)
Abbreviations: RA, Risk allele; OR, other allele; RAF, risk allele frequency; OR, odds ratio
*Secondary association signals in endometriosis, conditioned on the lead variant at locus
