# Supplementary material for: Variants associating with uterine leiomyoma highlight genetic background shared by various cancers and hormone-related traits
Source: Nat Commun. 2018 Sep 7;9:3636. doi: 10.1038/s41467-018-05428-6 (PMC6128903; doi:10.1038/s41467-018-05428-6)
Supplement: Supplementary file 11 — Supplementary Data 8 [file 41467_2018_5428_MOESM11_ESM.xlsx]

## Sheet: Sheet1
Variant:location:Major allele:Minor allele	PosB37	EUR.r21	EAS.r22	P	OR3
rs17116035:105585518:A:C	105585518	0.11	0.19	0.475	0.9519
rs7478393:105585544:C:T	105585544	na	0.37	0.134	0.01692
rs10883922:105595430:C:G	105595430	0.01	0.11	0.455	1.01074
rs67764572:105596007:T:C	105596007	0.01	0.13	0.553	1.00852
rs61861112:105596323:C:G	105596323	0.11	0.2	0.0587	0.95558
rs4918058:105596641:G:C	105596641	0.02	0.12	0.554	1.00849
rs11191822:105599770:T:G	105599770	0.01	0.12	0.519	1.00923
rs61861114:105600668:C:G	105600668	0.11	0.19	0.0511	0.95424
rs55983834:105601210:C:T	105601210	0.02	0.12	0.513	1.00941
10:105601882:CA:C	105601882	0.02	0.11	0.328	0.95523
10:105601882:CA:C	105601882	0.02	0.11	0.414	1.07508
10:105601882:CA:C	105601882	0.02	0.11	0.555	1.02644
rs12573437:105603163:C:A	105603163	0.12	0.21	0.0501	0.95401
rs79802331:105603920:T:G	105603920	0.12	0.22	0.0564	0.9552
rs60288332:105606084:ACT:A	105606084	0.02	0.14	0.743	0.98716
rs7091346:105608824:C:T	105608824	0.01	0.14	0.526	1.00907
rs10786772:105610326:G:A	105610326	0.02	0.14	0.568	1.00815
rs78381949:105612418:G:A	105612418	0.03	0.23	0.000153	0.94021
rs5787501:105612643:GA:G	105612643	0.03	0.23	0.989	1.00056
rs61861137:105613383:A:G	105613383	0.03	0.23	0.000914	0.94902
rs61861138:105613417:G:A	105613417	0.03	0.23	0.000981	0.94928
rs11191829:105614452:G:T	105614452	0.02	0.14	0.432	1.01126
rs10883928:105615074:C:T	105615074	0.02	0.14	0.542	1.00876
rs76220958:105615462:C:CG	105615462	0.02	0.14	0.387	0.01746
rs76220958:105615462:C:CG	105615462	0.02	0.14	0.79	1.01056
rs76220958:105615462:C:CG	105615462	0.02	0.14	0.802	0.99015
rs2295786:105616482:A:T	105616482	0.02	0.14	0.544	1.00872
rs4918065:105617578:T:C	105617578	0.04	0.23	0.000865	0.9482
rs11191833:105619678:G:A	105619678	0.02	0.14	0.534	1.00891
rs17651279:105624780:G:A	105624780	0.05	0.23	0.014	0.9595
rs34947275:105624947:AG:A	105624947	0.05	0.24	0.635	1.02142
rs11191836:105627444:C:T	105627444	0.02	0.15	0.495	1.00975
rs74233834:105628699:T:C	105628699	0.05	0.24	0.0112	0.95829
rs112938337:105628851:G:A	105628851	0.05	0.24	0.0115	0.9584
rs75145846:105630054:G:C	105630054	0.05	0.24	0.0137	0.95941
rs75827076:105634589:CTGTG:C	105634589	0.02	0.16	0.866	0.99337
rs11191839:105634895:G:A	105634895	0.02	0.16	0.558	1.0084
rs11191840:105634896:A:T	105634896	0.02	0.16	0.557	1.00843
rs12571024:105635679:T:C	105635679	0.02	0.16	0.458	0.95676
rs12571024:105635679:T:C	105635679	0.02	0.16	0.715	0.986
rs12571024:105635679:T:C	105635679	0.02	0.16	0.715	0.986
rs12571024:105635679:T:C	105635679	0.02	0.16	0.715	0.986
rs12571024:105635679:T:C	105635679	0.02	0.16	0.744	1.01308
rs12571024:105635679:T:C	105635679	0.02	0.16	0.933	1.00321
rs12571024:105635679:T:C	105635679	0.02	0.16	0.979	1.00341
rs2902638:105636989:T:C	105636989	0.03	0.24	0.000761	0.94769
rs2073338:105642803:A:C	105642803	0.02	0.15	0.469	1.01042
rs2067831:105643223:G:C	105643223	0.08	0.26	0.000414	0.9465
rs10786773:105644275:A:T	105644275	0.01	0.15	0.557	1.00838
rs35041090:105648686:G:A	105648686	0.08	0.26	0.000448	0.94675
rs72385582:105649339:GA:G	105649339	0.04	0.16	0.0421	0.90946
rs72385582:105649339:GA:G	105649339	0.04	0.16	0.149	1.05792
rs72385582:105649339:GA:G	105649339	0.04	0.16	0.787	1.01217
rs72385582:105649339:GA:G	105649339	0.04	0.16	0.873	1.03262
rs17573075:105649940:G:C	105649940	0.08	0.27	0.000448	0.94681
rs74514223:105650701:C:T	105650701	na	0.12	0.76	0.01801
rs10883944:105651657:G:T	105651657	0.02	0.15	0.552	1.00852
rs4918069:105654391:T:G	105654391	0.08	0.26	0.000438	0.94675
rs1570221:105656874:G:A	105656874	0.02	0.15	0.538	1.00888
rs3850670:105659369:C:T	105659369	0.08	0.26	0.00043	0.94661
rs56209197:105660445:ATCTC:A	105660445	0.02	0.15	0.562	0.9755
rs56209197:105660445:ATCTC:A	105660445	0.02	0.15	0.884	1.00592
rs56209197:105660445:ATCTC:A	105660445	0.02	0.15	0.961	0.01832
rs71019700:105660518:TTCTC:T	105660518	0.08	0.26	0.694	0.98324
rs2475216:105660651:G:A	105660651	0.02	0.15	0.52	1.00923
rs61861158:105661686:A:G	105661686	0.08	0.26	0.000445	0.94674
rs12571879:105663346:G:A	105663346	0.08	0.26	0.000439	0.94671
rs2475213:105664459:A:T	105664459	0.02	0.15	0.517	1.00933
rs9420904:105666745:G:A	105666745	0.02	0.15	0.52	1.00928
rs28430912:105669254:G:A	105669254	0.03	0.16	0.00298	0.83947
rs374586152:105669288:A:G	105669288	0.01	0.15	0.768	1.07584
rs149676388:105669289:C:T	105669289	0.02	0.15	0.444	1.06535
rs149676388:105669289:C:T	105669289	0.02	0.15	0.815	0.99094
rs149676388:105669289:C:T	105669289	0.02	0.15	0.879	0.99392
rs371240513:105669290:A:G	105669290	0.02	0.15	0.497	1.28338
rs371240513:105669290:A:G	105669290	0.02	0.15	0.728	0.9862
rs56335095:105669304:A:ATG	105669304	0.02	0.15	0.873	0.99371
rs2984133:105670848:T:A	105670848	0.02	0.14	0.967	0.9984
rs3752946:105670849:A:T	105670849	0.02	0.15	0.161	0.948
rs3752946:105670849:A:T	105670849	0.02	0.15	0.245	0.93679
rs1265166:105671248:C:A	105671248	0.02	0.15	0.263	0.38148
rs1265166:105671248:C:A	105671248	0.02	0.15	0.524	1.00919
rs79342925:105671683:C:T	105671683	0.25	0.72	0.0225	0.18606
rs111447985:105677911:C:A	105677911	0.25	0.73	0.0453	0.22182
rs12415148:105680586:T:C	105680586	0.25	0.73	0.0452	0.22171
rs11814244:105683494:G:T	105683494	0.04	0.14	0.287	1.01483
rs7897899:105683958:T:C	105683958	0.04	0.12	0.303	1.01439
rs7901849:105684610:T:C	105684610	0.04	0.28	0.426	1.01118
rs12413564:105685481:G:C	105685481	0.04	0.12	0.338	1.01346
rs12777858:105685701:G:A	105685701	0.04	0.12	0.308	1.01422
rs12779615:105685996:T:C	105685996	0.04	0.12	0.308	1.01426
rs7921884:105686410:A:T	105686410	0.03	0.12	0.302	1.01439
rs68030964:105687512:AT:A	105687512	0.04	0.12	0.0818	0.93557
rs68030964:105687512:AT:A	105687512	0.04	0.12	0.0824	1.06876
rs17116149:105688050:G:A	105688050	0.92	0.74	0.939	1.00485
rs7096400:105688722:T:A	105688722	0.04	0.12	0.308	1.01425
rs1342214:105689589:C:T	105689589	0.03	0.29	0.384	1.01212
rs12220140:105690031:G:A	105690031	0.03	0.11	0.298	1.01452
rs7908525:105690267:G:A	105690267	0.04	0.29	0.426	1.01118
rs2864003:105693004:G:C	105693004	0.03	0.11	0.324	1.01386
rs4918072:105693644:G:A	105693644	0.08	0.21	0.000564	0.94768
rs4918073:105693927:G:A	105693927	0.29	0.21	0.0067	0.92334
rs1977823:105694487:G:T	105694487	0.05	0.11	0.0221	0.96687
rs1977821:105694636:C:T	105694636	0.04	0.11	0.352	1.01307
rs1977820:105694644:A:C	105694644	0.04	0.11	0.342	1.01335
rs1418317:105695900:T:C	105695900	0.07	0.3	0.0266	0.96734
rs7081113:105698268:T:C	105698268	0.97	0.99	0.539	0.96271
rs75263779:105699607:T:C	105699607	0.25	0.86	0.114	0.37738
rs201311048:105699703:A:AT	105699703	0.97	0.99	0.886	1.17175
rs201764078:105699706:G:GT	105699706	0.97	0.99	0.292	1.23689
rs201764078:105699706:G:GT	105699706	0.97	0.99	0.385	1.1768
10:105699707:C:A	105699707	0.97	0.99	0.385	1.17677
10:105699709:G:T	105699709	0.97	0.99	0.464	1.14388
10:105699710:C:T	105699710	0.97	0.99	0.385	1.1768
rs189817394:105700438:A:C	105700438	na	0.14	0.262	0.01722
rs144037414:105700775:T:C	105700775	0.25	0.86	0.118	0.38025
rs17116158:105701821:C:T	105701821	0.97	0.99	0.674	0.97458
rs17116159:105701984:A:C	105701984	0.97	0.99	0.655	0.97297
rs17116162:105702026:T:C	105702026	0.97	0.99	0.662	0.97355
rs12413358:105702924:A:C	105702924	0.97	0.99	0.68	0.97499
rs12412127:105703084:T:C	105703084	0.97	0.99	0.661	0.97344
rs12570933:105705791:T:C	105705791	0.97	0.99	0.655	0.97296
rs34312189:105706383:T:G	105706383	0.08	0.3	0.0713	0.97323
rs35388217:105706479:AGT:A	105706479	0.08	0.3	0.445	1.03252
rs12570161:105707374:C:T	105707374	0.97	0.99	0.7	0.97669
rs11191871:105707431:A:G	105707431	0.97	0.99	0.66	0.97338
rs12414031:105708175:T:A	105708175	0.97	0.99	0.667	0.97392
rs7073827:105708793:T:C	105708793	0.08	0.3	0.0517	0.97093
rs7079220:105710147:T:C	105710147	0.08	0.3	0.0498	0.97073
rs7099351:105710933:A:G	105710933	0.07	0.3	0.0145	0.96459
rs12413727:105711063:G:C	105711063	0.08	0.3	0.0485	0.97054
rs12413741:105711283:C:G	105711283	0.08	0.3	0.0484	0.97054
rs7923008:105711383:A:G	105711383	0.08	0.3	0.0463	0.97028
rs2864005:105711768:C:T	105711768	0.94	0.99	0.658	0.9732
rs2864004:105711848:A:G	105711848	0.92	0.99	0.641	0.97176
rs7084332:105713413:A:T	105713413	0.08	0.3	0.0597	0.97185
rs35521930:105713796:T:C	105713796	0.08	0.3	0.0635	0.97227
rs7912308:105713840:C:T	105713840	0.08	0.3	0.0634	0.97227
rs7898041:105714171:T:C	105714171	0.97	1	0.642	0.97192
rs6584581:105714925:A:G	105714925	1	1	0.664	0.97389
rs6584582:105715024:A:T	105715024	1	1	0.665	0.97395
rs7094032:105715342:C:T	105715342	1	1	0.667	0.9741
rs77997712:105717095:A:G	105717095	0.97	1	0.67	0.97411
rs7916093:105718386:T:C	105718386	0.58	0.19	0.789	1.00974
rs11405687:105718428:C:CA	105718428	0.87	0.95	0.33	1.19772
rs11405687:105718428:C:CA	105718428	0.87	0.95	0.463	0.8738
rs5787505:105719188:GA:G	105719188	0.07	0.3	0.202	1.05447
rs4244255:105719241:T:C	105719241	1	1	0.745	0.98025
rs4244256:105719261:G:A	105719261	0.97	1	0.733	0.97921
rs4630221:105719899:G:A	105719899	0.97	1	0.777	0.98266
rs7911816:105720712:C:T	105720712	0.53	0.24	0.561	1.01963
rs75228775:105720844:C:T	105720844	0.87	0.94	0.979	1.00128
rs79710161:105721384:T:C	105721384	0.52	0.65	0.929	1.00377
rs11191885:105722281:T:G	105722281	0.05	0.42	0.883	0.99728
rs4918075:105722666:A:C	105722666	0.08	0.27	0.849	0.99659
rs59090321:105723487:A:ATT	105723487	0.04	0.23	0.0337	0.91001
rs59090321:105723487:A:ATT	105723487	0.04	0.23	0.0337	0.91001
rs59090321:105723487:A:ATT	105723487	0.04	0.23	0.294	1.04164
rs59090321:105723487:A:ATT	105723487	0.04	0.23	0.441	0.9709
rs59090321:105723487:A:ATT	105723487	0.04	0.23	0.441	0.9709
rs59090321:105723487:A:ATT	105723487	0.04	0.23	0.928	0.9858
rs7906534:105724853:G:C	105724853	0.01	0.12	0.444	0.98937
rs7100397:105725281:T:C	105725281	0.05	0.42	0.816	0.9957
rs10748859:105725722:T:C	105725722	0.05	0.42	0.822	0.99585
rs10883955:105725995:G:A	105725995	0.01	0.12	0.18	0.95031
rs6584583:105726338:T:C	105726338	0.05	0.42	0.846	0.9964
rs10786779:105726812:A:G	105726812	0.05	0.42	0.843	0.99635
rs4917407:105727874:A:G	105727874	0.05	0.42	0.895	0.99756
rs7096960:105728162:G:A	105728162	0.05	0.42	0.845	0.99639
rs7097109:105728280:G:A	105728280	0.05	0.42	0.836	0.9962
rs10786780:105729020:C:T	105729020	0.05	0.42	0.845	0.99643
rs4918076:105729054:C:G	105729054	0.05	0.42	0.845	0.99643
rs9988667:105729839:G:A	105729839	0.05	0.42	0.918	0.9981
rs9325510:105729887:A:G	105729887	0.05	0.42	0.845	0.99642
rs2066340:105730446:A:G	105730446	0.05	0.42	0.844	0.99639
rs138183981:105731013:TTTG:T	105731013	0.05	0.42	0.0294	0.90152
rs2864007:105731034:G:T	105731034	0.05	0.42	0.839	0.99628
rs2864006:105731088:T:C	105731088	0.05	0.42	0.843	0.99637
rs9988675:105731338:G:A	105731338	0.05	0.42	0.854	0.99662
rs7922850:105733871:G:A	105733871	0.05	0.42	0.908	0.99789
rs79518467:105734494:T:C	105734494	0.01	0.11	0.0362	0.9317
rs11191887:105734894:C:A	105734894	0.05	0.42	0.839	0.99628
rs10634228:105735286:T:TACTC	105735286	0.05	0.42	0.0228	0.89723
rs12768996:105735726:C:T	105735726	0.05	0.42	0.905	0.99781
rs12768862:105735754:A:G	105735754	0.05	0.42	0.906	0.99783
rs11591965:105736014:C:A	105736014	0.05	0.42	0.839	0.99628
rs11596210:105736071:A:G	105736071	0.05	0.42	0.846	0.99644
rs10883958:105736284:G:A	105736284	0.08	0.27	0.705	0.99334
rs805666:105736378:A:G	105736378	0.05	0.42	0.846	0.99644
rs805667:105736479:C:A	105736479	0.05	0.42	0.846	0.99644
rs805668:105737066:C:T	105737066	0.05	0.42	0.838	0.99627
rs805669:105737691:A:G	105737691	0.05	0.42	0.845	0.99643
rs805670:105738868:C:T	105738868	0.01	0.12	0.852	0.9974
rs805671:105738922:C:T	105738922	0.05	0.42	0.838	1.00375
rs811708:105739777:G:T	105739777	0.05	0.42	0.91	1.00209
rs2487987:105739914:G:A	105739914	0.05	0.42	0.846	1.00355
rs2476956:105740641:A:G	105740641	0.05	0.42	0.838	1.00376
rs60741360:105740941:GTTT:G	105740941	0.05	0.42	0.0287	0.90919
rs60741360:105740941:GTTT:G	105740941	0.05	0.42	0.0363	1.09568
rs60741360:105740941:GTTT:G	105740941	0.05	0.42	0.373	1.30761
rs143568349:105741425:G:GT	105741425	0.05	0.27	0.016	0.89226
rs143568349:105741425:G:GT	105741425	0.05	0.27	0.0174	1.11918
rs67772110:105742808:GGT:G	105742808	0.05	0.42	0.0242	1.1136
rs2476959:105742943:A:G	105742943	0.05	0.42	0.843	1.00363
rs2487991:105743943:C:A	105743943	0.05	0.41	0.837	1.0038
rs145303815:105745328:TG:T	105745328	0.05	0.41	0.0241	1.11371
rs2487992:105745329:G:A	105745329	0.03	0.43	0.0241	1.11371
rs2487992:105745329:G:A	105745329	0.03	0.43	0.652	0.64882
10:105745330:T:A	105745330	0.05	0.41	0.0457	1.10683
rs11191891:105745337:G:A	105745337	0.05	0.42	0.0195	1.11833
rs2476961:105745647:T:A	105745647	0.05	0.42	0.838	1.00376
rs2476962:105745853:T:A	105745853	0.05	0.42	0.904	1.00222
rs2476944:105746478:C:G	105746478	0.05	0.42	0.849	1.00349
rs1774606:105747349:T:A	105747349	0.05	0.42	0.838	1.00376
rs1747672:105747797:C:T	105747797	0.05	0.42	0.846	1.00357
rs1747673:105747832:C:T	105747832	0.05	0.42	0.836	1.00381
rs1612212:105748302:G:A	105748302	0.05	0.42	0.838	1.00376
rs1774607:105748808:T:G	105748808	0.05	0.42	0.839	1.00373
rs2487994:105749212:G:A	105749212	0.05	0.37	0.0249	1.113
rs2476945:105749267:C:T	105749267	0.08	0.24	0.695	1.00692
rs2487996:105749605:A:G	105749605	0.05	0.37	0.826	1.00403
rs2476950:105751410:C:T	105751410	0.05	0.42	0.829	1.00397
rs2476951:105751602:C:T	105751602	0.05	0.42	0.829	1.00397
rs2487997:105752025:A:G	105752025	0.05	0.42	0.829	1.00397
rs2476952:105752229:C:T	105752229	0.05	0.42	0.829	1.00397
rs2476953:105752503:C:T	105752503	0.05	0.42	0.831	1.00392
rs6584585:105755039:C:T	105755039	0.05	0.42	0.831	1.00392
rs113042284:105755176:C:T	105755176	0.05	0.41	0.0611	1.09347
10:105755181:C:T	105755181	0.05	0.41	0.0803	1.12086
10:105755181:C:T	105755181	0.05	0.41	0.161	1.06652
10:105755181:C:T	105755181	0.05	0.41	0.795	0.98216
10:105755181:C:T	105755181	0.05	0.41	0.809	1.06983
10:105755181:C:T	105755181	0.05	0.41	0.948	0.9971
10:105756158:C:CT	105756158	0.04	0.37	0.174	0.93744
10:105756158:C:CT	105756158	0.04	0.37	0.215	1.06078
rs1630099:105756667:C:T	105756667	0.05	0.42	0.832	1.0039
rs74506697:105757342:CT:C	105757342	0.04	0.33	0.0268	0.89978
rs74506697:105757342:CT:C	105757342	0.04	0.33	0.0272	1.11113
rs2476954:105757574:A:C	105757574	0.05	0.42	0.837	1.00379
rs2476955:105758465:C:T	105758465	0.05	0.42	0.84	1.00371
rs805649:105759190:A:G	105759190	0.05	0.42	0.843	1.00365
rs3831057:105759749:A:ATCTC	105759749	0.05	0.42	0.0227	1.11434
rs805650:105760075:C:T	105760075	0.05	0.41	0.849	1.00351
rs805651:105760129:T:A	105760129	0.05	0.42	0.843	1.00364
rs805652:105760287:C:T	105760287	0.05	0.42	0.843	1.00365
rs805653:105760384:G:A	105760384	0.05	0.42	0.842	1.00366
rs809302:105760998:C:T	105760998	0.05	0.37	0.843	1.00365
rs805655:105761717:T:G	105761717	0.05	0.37	0.837	1.00377
rs805657:105762591:G:A	105762591	0.05	0.37	0.848	1.00352
rs805658:105763624:G:C	105763624	0.05	0.37	0.836	1.0038
rs34838889:105763846:TA:T	105763846	0.05	0.35	0.0222	1.11527
rs34838889:105763846:TA:T	105763846	0.05	0.35	0.0321	0.90411
rs34838889:105763846:TA:T	105763846	0.05	0.35	0.62	0.89781
rs805659:105764343:T:C	105764343	0.05	0.37	0.832	1.0039
rs805660:105765087:T:G	105765087	0.05	0.42	0.833	1.00389
rs805661:105765235:A:C	105765235	0.05	0.42	0.916	1.00193
rs368183585:105765995:AT:A	105765995	na	0.31	0.0397	1.95678
rs805663:105767263:G:A	105767263	0.05	0.37	0.854	1.00337
rs376097116:105767395:GA:G	105767395	0.05	0.36	0.0229	0.89718
rs376097116:105767395:GA:G	105767395	0.05	0.36	0.025	1.11288
rs1747674:105768253:A:G	105768253	0.05	0.42	0.853	1.00341
rs34101695:105768843:C:CT	105768843	0.05	0.42	0.026	1.11213
rs66844079:105769542:AT:A	105769542	0.05	0.42	0.0256	1.11249
rs805646:105769928:A:G	105769928	0.05	0.42	0.857	1.00331
rs805647:105771009:A:C	105771009	0.05	0.42	0.842	1.00366
rs805648:105771190:A:C	105771190	0.05	0.42	0.848	1.00353
rs112371635:105771322:T:TC	105771322	0.05	0.42	0.0245	1.11342
rs112371635:105771322:T:TC	105771322	0.05	0.42	0.0283	0.90086
rs112371635:105771322:T:TC	105771322	0.05	0.42	0.0411	1.1116
rs112371635:105771322:T:TC	105771322	0.05	0.42	0.0411	1.1116
rs1774594:105772413:A:T	105772413	0.05	0.42	0.918	1.00189
rs1774599:105773267:A:G	105773267	0.06	0.42	0.827	1.004
rs1774600:105774734:C:A	105774734	0.05	0.42	0.897	1.00238
rs12242281:105775961:C:T	105775961	0.24	0.29	0.749	0.98775
rs12250162:105776033:T:C	105776033	0.22	0.42	0.406	0.97097
rs12250166:105776055:T:C	105776055	0.22	0.27	0.719	0.98925
rs140685811:105776525:ACT:A	105776525	0.34	0.43	0.537	1.0856
rs11406480:105777729:C:CT	105777729	0.34	0.43	0.538	1.0881
rs11406480:105777729:C:CT	105777729	0.34	0.43	0.543	0.92044
rs10786782:105778129:A:G	105778129	0.34	0.43	0.605	0.97714
rs805672:105780706:C:A	105780706	0.05	0.42	0.891	1.00251
rs805673:105780726:T:A	105780726	0.05	0.42	0.888	1.00258
rs805675:105781166:T:C	105781166	0.05	0.42	0.889	1.00257
rs805679:105783237:A:G	105783237	0.05	0.42	0.92	1.00184
rs805680:105783646:A:G	105783646	0.05	0.4	0.874	1.00291
rs805681:105783797:G:A	105783797	0.05	0.42	0.87	1.00301
rs805682:105784019:A:G	105784019	0.05	0.42	0.896	1.00241
rs805683:105784123:G:T	105784123	0.05	0.42	0.861	1.00323
rs143875505:105785757:C:CTGAA	105785757	0.05	0.4	0.0276	1.11093
rs809821:105787874:A:G	105787874	0.06	0.42	0.863	1.00317
rs3124:105788905:A:C	105788905	0.05	0.4	0.906	1.00216
rs113143999:105789648:C:CA	105789648	0.05	0.4	0.0304	1.10849
rs146611989:105790495:CTTT:C	105790495	0.05	0.39	0.0218	1.11561
rs9425:105791355:C:T	105791355	0.06	0.39	0.801	1.00462
rs113786874:105791629:CA:C	105791629	0.08	0.21	0.0159	1.11952
rs805687:105791929:C:G	105791929	0.05	0.38	0.81	1.00442
rs805688:105792077:A:G	105792077	0.08	0.25	0.854	1.0032
rs41302703:105792539:A:G	105792539	0.32	0.4	0.629	0.97852
rs2181833:105793369:G:A	105793369	0.08	0.26	0.976	0.99947
rs2147268:105793459:C:T	105793459	0.08	0.27	0.889	0.99758
rs79019201:105794788:C:G	105794788	0.38	0.31	0.526	0.96174
rs2995266:105795538:G:C	105795538	0.07	0.16	0.0734	0.91835
rs60551539:105795669:A:AGT	105795669	0.07	0.18	0.101	1.08806
rs60551539:105795669:A:AGT	105795669	0.07	0.18	0.763	1.01348
rs2274098:105796399:G:C	105796399	0.09	0.18	0.957	0.999
rs34553613:105797045:A:ATT	105797045	0.05	0.13	0.0563	1.09966
rs34553613:105797045:A:ATT	105797045	0.05	0.13	0.166	0.93885
rs34553613:105797045:A:ATT	105797045	0.05	0.13	0.403	0.78208
rs34553613:105797045:A:ATT	105797045	0.05	0.13	0.615	0.88825
rs2282436:105797175:C:A	105797175	0.09	0.18	0.968	1.00075
rs2282437:105797378:G:A	105797378	0.09	0.18	0.973	0.99936
rs2274100:105798872:T:C	105798872	0.09	0.11	0.97	1.00071
rs2296219:105799216:G:T	105799216	0.09	0.18	0.961	0.99908
rs11191905:105799599:C:A	105799599	0.09	0.18	0.993	0.99983
rs12763538:105800321:C:T	105800321	0.09	0.18	0.0641	0.91335
rs148976471:105800358:A:G	105800358	0.09	0.17	0.502	0.10374
rs28604968:105800360:G:A	105800360	0.09	0.18	0.767	0.01801
rs10883962:105800514:C:T	105800514	0.08	0.18	0.866	1.00314
rs4918079:105801253:G:A	105801253	0.09	0.11	0.986	1.00033
rs34200617:105801652:CT:C	105801652	0.08	0.17	0.0356	0.90339
rs3818387:105801818:G:A	105801818	0.39	0.31	0.679	0.97501
rs805716:105805097:T:A	105805097	0.08	0.11	0.764	1.00556
rs805717:105805162:T:A	105805162	0.08	0.11	0.765	1.00554
rs805719:105805310:G:A	105805310	0.07	0.11	0.781	1.00506
rs71780373:105837466:TG:T	105837466	0.27	0.17	0.598	1.24408
Association results for variants correlated with rs7913069 (OBFC1 locus) in the Japanese population (ref 7).
1EUR.r2= correlation with rs7913069 in Europeans, 2EAS.r2= correlation with rs7913069 in East-Asians, 3Odds-ratios correspond to the minor alleles.
