# Supplementary material for: Variants associating with uterine leiomyoma highlight genetic background shared by various cancers and hormone-related traits
Source: Nat Commun. 2018 Sep 7;9:3636. doi: 10.1038/s41467-018-05428-6 (PMC6128903; doi:10.1038/s41467-018-05428-6)
Supplement: Supplementary file 12 — Supplementary Data 9 [file 41467_2018_5428_MOESM12_ESM.xlsx]

## Sheet: Sheet1
P Meta	OR1 Meta	Phet	Chrom	Pos hg382	Marker Name	coding_effect	EAF	EA	OA	Gene	ICE P	ICE OR1	ICE EAF	ICE Info	UKB P	UKB OR1	UKB EAF	UKB Info
0.00045	1.14337	0.502	chr1	22096228	rs10917151	downstream_gene	17.7	A	G	CDC42	0.0956	1.10727	20.124	0.999841	0.00158	1.16707	16.236	1.00232
0.015	1.1028	0.339	chr10	103920874	rs7907606	upstream_gene	17.7	G	T	OBFC1	0.496	1.04707	15.533	0.999751	0.0116	1.13474	15.479	1.0017
0.508	1.04885	0.61	chr11	210899	rs11246001	upstream_gene	4.5	T	C	BET1L	0.421	1.10164	4.305	0.999952	0.822	1.02041	4.459	0.998622
0.405	0.95405	0.524	chr11	225196	rs507139	intron	6.6	A	G	ODF3	0.969	0.99651	8.882	0.99883	0.294	0.92608	7.442	0.98442
0.545	1.02501	0.929	chr11	32343884	rs11031731	intergenic	19	A	G	.	0.665	1.03004	15.803	0.999763	0.665	1.02224	15.942	0.99868
0.63	0.95366	0.502	chr11	108272729	rs1800057	missense	2.616	G	C	ATM	0.41	0.85616	1.997	0.999158	0.951	0.99302	2.755	0.997605
0.984	0.99918	0.179	chr11	108304735	rs1801516	missense	14.332	A	G	ATM	0.294	1.07433	15.213	0.999915	0.4	0.95609	14.503	1.01107
0.0051	1.34133	0.944	chr13	40149807	rs117245733	intergenic	2.7	A	G	.	0.0544	1.35229	2.319	0.996102	0.0417	1.33256	1.638	0.915425
0.114	1.05223	0.178	chr13	40605661	rs7986407	intron	32.9	G	A	FOXO1	0.0429	1.11539	29.962	0.999964	0.646	1.01867	30.995	1.0026
0.102	0.80471	0.564	chr17	7668434	rs78378222	3_prime_UTR	2.3	G	T	TP53	0.467	0.87066	1.827	0.999565	0.115	0.74692	1.263	0.959396
0.676	1.04995	0.549	chr2	11524625	rs148143917	intergenic	1.8	C	A	.	0.874	0.97307	2.232	0.992029	0.476	1.11997	1.584	0.864026
0.0695	1.05732	0.476	chr2	11562535	rs10929757	missense	57.321	C	A	GREB1	0.0975	1.08883	60.029	0.999481	0.304	1.04019	57.927	0.977956
0.652	1.02668	0.521	chr20	5967581	rs16991615	missense	6.541	A	G	MCM8	0.434	1.07358	8.139	0.998707	0.948	0.99511	6.52	0.997411
0.917	1.00368	0.887	chr22	40307071	rs12484951	intron	21.1	G	T	TNRC6B	0.964	0.9974	25.232	0.999729	0.865	1.00773	21.255	0.998375
0.207	0.95879	0.0499	chr3	27321573	rs479404	intron	24.1	C	T	NEK10	0.0201	0.88109	32.175	0.999594	0.842	1.00844	26.881	0.992731
0.193	0.50323	1	chr4	53021103	rs765333492	intron	0	C	T	SCFD2	0.193	0.50323	0.314	0.983503	nan	nan	nan	nan
0.707	1.01136	0.936	chr4	69768723	rs2202282	intergenic	47.5	T	C	.	0.773	1.01461	48.514	0.999891	0.8	1.00955	49.67	0.999719
0.434	1.02709	0.889	chr5	1279675	rs10069690	intron	25.2	T	C	TERT	0.563	1.03376	25.878	0.996502	0.585	1.02347	25.727	1.00063
0.996	1.00024	0.922	chr6	152241136	rs58415480	intron	17.4	G	C	SYNE1	0.94	0.99461	14.157	0.998689	0.951	1.00321	15.457	0.983099
0.0524	0.91824	0.131	chr9	683423	rs73639400	intron	15.3	C	T	KANK1	0.0184	0.83711	14.247	0.999609	0.487	0.9631	14.238	0.989473
0.739	1.0102	0.571	chr9	804231	rs7030354	intergenic	40.4	T	C	.	0.513	1.03417	40.694	0.999766	0.947	0.9975	40.1	0.996513
Association results for leiomyoma variants in a meta-analysis of endometrial cancer in the Icelandic and UKB populations.
A total of 2,462 endometrial cancer cases (1,009 from Iceland and 1,453 from UKB) and 336,978 controls (218,565 from Iceland and 118,413 from UKB) were used.
1Odds-ratios correspond to Effect alleles. 2Marker positions are according to GRCh38/hg38
Abbreviations: P Meta, P-value for fixed effects meta-analysis; OR, Odds ratio; P het, P-value for heterogeneity in the effect estimate; EAF, Effect allele frequency; EA, effect allele; OA, other allele; ICE, results from Icelandic dataset; UKB, results from UK Biobank dataset;
