# Supplementary material for: Variants associating with uterine leiomyoma highlight genetic background shared by various cancers and hormone-related traits
Source: Nat Commun. 2018 Sep 7;9:3636. doi: 10.1038/s41467-018-05428-6 (PMC6128903; doi:10.1038/s41467-018-05428-6)
Supplement: Supplementary file 13 — Supplementary Data 10 [file 41467_2018_5428_MOESM13_ESM.xlsx]

## Sheet: Sheet1
Pval	OR	Phet	rsName	EAF%	Chrom	Pos	EA	OA	gene	ICE Pval	ICE OR	ICE EAF	ICE Info	UKB Pval	UKB OR	UKB EAF	UKB Info
0.0752	1.02166	0.006	rs11263763	0	chr17	37743574	G	A	HNF1B	0.226	0.97511	47.524	0.998493	0.00236	1.04592	47.808	0.985651
0.137	1.0321	1	rs2414098	59.4	chr15	51245609	C	T	CYP19A1	0.137	1.0321	64.186	0.999807	nan	nan	nan	nan
0.264	0.97967	0.372	rs4733613	87.4	chr8	128587032	G	C	.	0.922	1.00321	88.475	0.99757	0.154	0.9686	87.769	0.980763
0.277	0.98695	0.524	rs13328298	42.1	chr6	125695434	A	G	.	0.912	0.9977	42.105	0.999881	0.21	0.98157	42.778	1.00128
0.343	1.01248	0.0796	rs2498796	29.3	chr14	104776883	A	G	ADSSL1	0.048	1.0455	30.552	0.996695	0.804	0.99601	29.593	0.982759
0.618	1.00681	0.385	rs11841589	25.4	chr13	73240754	T	G	.	0.661	0.98946	23.376	0.999898	0.368	1.01491	27.726	0.99018
0.903	0.99852	0.548	rs937213	41.9	chr15	40029923	C	T	EIF2AK4	0.678	1.00864	43.829	0.999029	0.651	0.99322	42.158	0.966029
Association between reported endometrial cancer variants and meta-analysis of leiomyoma
1Odds-ratios correspond to effect alleles. 2Marker positions are according to GRCh38/hg38
Abbreviations: P Meta, P-value for fixed effects meta-analysis; OR, Odds ratio; P het, P-value for heterogeneity in the effect estimate; EAF, effect allele frequency; EA, effect allele; OA, other allele; ICE, results from Icelandic dataset; UKB, results from UK Biobank dataset
